# Supplementary material for: Adaptive Time-Dependent Priors and Bayesian Inference to Evaluate SARS-CoV-2 Public Health Measures Validated on 31 Countries
Source: Front Public Health. 2021 Jan 21;8:583401. doi: 10.3389/fpubh.2020.583401 (PMC7862946; doi:10.3389/fpubh.2020.583401)
Supplement: Supplementary file 2 [file Data_Sheet_1.CSV]

Country	date-index	Rt_min	Rt_mean	Rt_max	Retrieved_incidence
Albania	09.03.2020				6
Albania	10.03.2020				7
Albania	11.03.2020				9
Albania	12.03.2020				11
Albania	13.03.2020	1.8	2.7714	3.93	12
Albania	14.03.2020	1.49	2.2411	3.13	13
Albania	15.03.2020	1.33	1.9584	2.69	15
Albania	16.03.2020	1.19	1.7399	2.37	16
Albania	17.03.2020	1.07	1.5485	2.1	17
Albania	18.03.2020	0.95	1.3741	1.87	17
Albania	19.03.2020	0.86	1.2506	1.7	17
Albania	20.03.2020	0.8	1.1673	1.58	17
Albania	21.03.2020	0.77	1.1135	1.51	17
Albania	22.03.2020	0.74	1.0798	1.47	17
Albania	23.03.2020	0.73	1.0591	1.44	17
Albania	24.03.2020	0.74	1.0766	1.46	17
Albania	25.03.2020	0.79	1.1279	1.51	18
Albania	26.03.2020	0.81	1.1476	1.53	19
Albania	27.03.2020	0.77	1.101	1.48	19
Albania	28.03.2020	0.71	1.0213	1.38	18
Albania	29.03.2020	0.62	0.92	1.26	17
Albania	30.03.2020	0.57	0.8605	1.19	15
Albania	31.03.2020	0.56	0.8445	1.17	15
Albania	01.04.2020	0.55	0.8416	1.17	14
Albania	02.04.2020	0.6	0.9058	1.26	14
Albania	03.04.2020	0.65	0.9755	1.35	15
Albania	04.04.2020	0.68	1.0086	1.39	15
Albania	05.04.2020	0.77	1.1277	1.54	15
Albania	06.04.2020	0.83	1.2015	1.62	18
Albania	07.04.2020	0.82	1.1883	1.61	17
Albania	08.04.2020	0.83	1.1886	1.6	18
Albania	09.04.2020	0.8	1.1506	1.55	18
Albania	10.04.2020	0.78	1.1153	1.5	18
Albania	11.04.2020	0.78	1.1158	1.5	18
Albania	12.04.2020	0.79	1.1224	1.5	19
Albania	13.04.2020	0.77	1.1031	1.48	19
Albania	14.04.2020	0.74	1.0561	1.42	19
Albania	15.04.2020	0.7	1.0122	1.36	18
Albania	16.04.2020	0.65	0.9487	1.29	18
Albania	17.04.2020	0.58	0.8675	1.19	16
Albania	18.04.2020	0.55	0.8232	1.14	15
Albania	19.04.2020	0.49	0.7614	1.07	14
Albania	20.04.2020	0.44	0.7056	1.01	12
Albania	21.04.2020	0.42	0.6837	1	11
Albania	22.04.2020	0.42	0.6997	1.03	10
Albania	23.04.2020	0.43	0.7218	1.07	10
Albania	24.04.2020	0.44	0.7445	1.11	9
Albania	25.04.2020	0.44	0.763	1.15	9
Albania	26.04.2020	0.48	0.8208	1.24	8
Albania	27.04.2020	0.55	0.9265	1.39	9
Albania	28.04.2020	0.58	0.9804	1.47	9
Albania	29.04.2020	0.64	1.0719	1.59	9
Albania	30.04.2020	0.66	1.0932	1.62	10
Albania	01.05.2020	0.62	1.042	1.56	9
Albania	02.05.2020	0.61	1.0361	1.55	9
Albania	03.05.2020	0.61	1.0333	1.55	9
Albania	04.05.2020	0.61	1.0358	1.55	9
Albania	05.05.2020	0.66	1.0951	1.62	9
Albania	06.05.2020	0.7	1.1538	1.7	10
Albania	07.05.2020	0.74	1.2039	1.76	10
Albania	08.05.2020	0.78	1.2393	1.79	11
Albania	09.05.2020	0.76	1.207	1.75	11
Albania	10.05.2020	0.73	1.1672	1.69	11
Albania	11.05.2020	0.71	1.1297	1.64	11
Albania	12.05.2020	0.69	1.1006	1.59	11
Albania	13.05.2020	0.67	1.0801	1.56	11
Albania	14.05.2020	0.74	1.1593	1.66	11
Albania	15.05.2020	0.84	1.2861	1.8	13
Albania	16.05.2020	0.9	1.3533	1.88	14
Albania	17.05.2020	0.98	1.434	1.96	15
Albania	18.05.2020	1.03	1.4805	2	17
Albania	19.05.2020	1.06	1.4977	2	18
Albania	20.05.2020	1.04	1.4569	1.94	20
Albania	21.05.2020	0.95	1.343	1.78	20
Albania	22.05.2020	0.88	1.2432	1.65	20
Albania	23.05.2020	0.85	1.1951	1.58	20
Albania	24.05.2020	0.81	1.1403	1.51	21
Albania	25.05.2020	0.78	1.1015	1.46	20
Albania	26.05.2020	0.85	1.1763	1.54	21
Albania	27.05.2020	0.94	1.2793	1.65	24
Albania	28.05.2020	1	1.3452	1.72	26
Albania	29.05.2020	1.06	1.4077	1.79	28
Albania	30.05.2020	1.12	1.4626	1.84	31
Albania	31.05.2020	1.17	1.5106	1.88	34
Albania	01.06.2020	1.2	1.5316	1.88	38
Albania	02.06.2020	1.23	1.547	1.89	41
Albania	03.06.2020	1.22	1.5261	1.85	46
Albania	04.06.2020	1.2	1.4794	1.78	48
Albania	05.06.2020	1.18	1.4448	1.73	52
Albania	06.06.2020	1.13	1.3882	1.66	55
Albania	07.06.2020	1.09	1.3285	1.58	57
Albania	08.06.2020	1.07	1.3009	1.54	59
Albania	09.06.2020	1.02	1.2423	1.47	63
Albania	10.06.2020	0.95	1.1568	1.37	61
Albania	11.06.2020	0.9	1.0951	1.3	61
Albania	12.06.2020	0.88	1.067	1.26	60
Albania	13.06.2020	0.87	1.0611	1.25	62
Albania	14.06.2020	0.87	1.055	1.25	62
Albania	15.06.2020	0.89	1.0771	1.27	63
Albania	16.06.2020	0.94	1.132	1.33	66
Albania	17.06.2020	0.99	1.1822	1.38	71
Albania	18.06.2020	1	1.1973	1.4	74
Andorra	08.03.2020				7
Andorra	09.03.2020				9
Andorra	10.03.2020				11
Andorra	11.03.2020				14
Andorra	12.03.2020	2.23	3.1797	4.28	17
Andorra	13.03.2020	1.83	2.5571	3.39	19
Andorra	14.03.2020	1.64	2.2365	2.91	22
Andorra	15.03.2020	1.48	1.9924	2.56	25
Andorra	16.03.2020	1.32	1.7585	2.25	27
Andorra	17.03.2020	1.15	1.5361	1.96	28
Andorra	18.03.2020	1.04	1.3787	1.76	28
Andorra	19.03.2020	0.92	1.23	1.57	29
Andorra	20.03.2020	0.81	1.0857	1.39	27
Andorra	21.03.2020	0.72	0.9788	1.27	26
Andorra	22.03.2020	0.69	0.9388	1.22	24
Andorra	23.03.2020	0.67	0.92	1.19	25
Andorra	24.03.2020	0.61	0.8567	1.12	23
Andorra	25.03.2020	0.6	0.8364	1.1	21
Andorra	26.03.2020	0.6	0.8421	1.12	21
Andorra	27.03.2020	0.6	0.8539	1.13	20
Andorra	28.03.2020	0.63	0.8891	1.18	20
Andorra	29.03.2020	0.63	0.9014	1.2	20
Andorra	30.03.2020	0.6	0.8618	1.16	19
Andorra	31.03.2020	0.55	0.8151	1.11	17
Andorra	01.04.2020	0.51	0.7675	1.06	16
Andorra	02.04.2020	0.49	0.7486	1.04	14
Andorra	03.04.2020	0.5	0.7624	1.07	14
Andorra	04.04.2020	0.46	0.724	1.03	13
Andorra	05.04.2020	0.44	0.7103	1.03	11
Andorra	06.04.2020	0.47	0.7606	1.1	11
Andorra	07.04.2020	0.45	0.747	1.1	11
Andorra	08.04.2020	0.37	0.6487	0.99	9
Andorra	09.04.2020	0.33	0.6135	0.96	7
Andorra	10.04.2020	0.33	0.6217	0.99	7
Andorra	11.04.2020	0.29	0.5879	0.96	6
Andorra	12.04.2020	0.29	0.6	1	5
Andorra	13.04.2020	0.24	0.5501	0.96	5
Andorra	14.04.2020	0.18	0.4817	0.9	3
Andorra	15.04.2020	0.21	0.5475	1.02	3
Andorra	16.04.2020	0.24	0.6327	1.18	3
Andorra	17.04.2020	0.22	0.6297	1.22	3
Andorra	18.04.2020	0.19	0.6016	1.23	2
Andorra	19.04.2020	0.21	0.6829	1.4	2
Andorra	20.04.2020	0.16	0.6214	1.36	2
Andorra	21.04.2020	0.1	0.5295	1.28	1
Andorra	22.04.2020	0.11	0.6059	1.46	1
Andorra	23.04.2020	0.14	0.7093	1.71	1
Andorra	24.04.2020	0.16	0.8407	2.02	1
Andorra	25.04.2020	0.19	0.9862	2.37	1
Andorra	26.04.2020	0.22	1.1266	2.71	1
Andorra	27.04.2020	0.25	1.246	3	1
Andorra	28.04.2020	0.27	1.3368	3.22	1
Andorra	29.04.2020	0.28	1.3997	3.37	1
Andorra	30.04.2020	0.29	1.4405	3.47	1
Andorra	01.05.2020	0.29	1.4656	3.53	1
Andorra	02.05.2020	0.3	1.4805	3.57	1
Andorra	03.05.2020	0.3	1.4891	3.59	1
Andorra	04.05.2020	0.3	1.494	3.6	1
Andorra	05.05.2020	0.3	1.4967	3.6	1
Andorra	06.05.2020	0.3	1.4982	3.61	1
Andorra	07.05.2020	0.3	1.499	3.61	1
Andorra	08.05.2020	0.3	1.4995	3.61	1
Andorra	09.05.2020	0.3	1.4997	3.61	1
Andorra	10.05.2020	0.3	1.4998	3.61	1
Andorra	11.05.2020	0.3	1.4999	3.61	1
Andorra	12.05.2020	0.3	1.5	3.61	1
Andorra	13.05.2020	0.3	1.5	3.61	1
Andorra	14.05.2020	0.53	2	4.38	1
Andorra	15.05.2020	0.79	2.479	5.08	2
Andorra	16.05.2020	0.74	2.323	4.76	2
Andorra	17.05.2020	0.88	2.4328	4.73	2
Andorra	18.05.2020	0.97	2.4357	4.54	3
Andorra	19.05.2020	1.02	2.3781	4.29	3
Andorra	20.05.2020	1.2	2.5198	4.31	4
Andorra	21.05.2020	1.31	2.5511	4.18	5
Andorra	22.05.2020	1.34	2.4774	3.93	6
Andorra	23.05.2020	1.32	2.3317	3.61	7
Andorra	24.05.2020	1.27	2.165	3.27	8
Andorra	25.05.2020	1.06	1.8081	2.73	9
Andorra	26.05.2020	0.77	1.368	2.12	8
Andorra	27.05.2020	0.51	0.9809	1.58	7
Andorra	28.05.2020	0.28	0.6328	1.11	5
Andorra	29.05.2020	0.14	0.4194	0.82	3
Andorra	30.05.2020	0.07	0.2983	0.65	2
Andorra	31.05.2020	0.04	0.2561	0.62	1
Andorra	01.06.2020	0.05	0.3117	0.75	1
Andorra	02.06.2020	0.07	0.3981	0.96	1
Andorra	03.06.2020	0.1	0.5203	1.25	1
Andorra	04.06.2020	0.13	0.676	1.63	1
Andorra	05.06.2020	0.17	0.8523	2.05	1
Andorra	06.06.2020	0.2	1.0274	2.47	1
Andorra	07.06.2020	0.23	1.1792	2.84	1
Andorra	08.06.2020	0.26	1.2955	3.12	1
Andorra	09.06.2020	0.27	1.3759	3.31	1
Andorra	10.06.2020	0.28	1.4274	3.44	1
Andorra	11.06.2020	0.29	1.4586	3.51	1
Andorra	12.06.2020	0.29	1.4769	3.56	1
Andorra	13.06.2020	0.3	1.4872	3.58	1
Andorra	14.06.2020	0.3	1.493	3.6	1
Andorra	15.06.2020				1
Belarus	10.03.2020				6
Belarus	11.03.2020				7
Belarus	12.03.2020				9
Belarus	13.03.2020				11
Belarus	14.03.2020	2.4	3.4988	4.79	15
Belarus	15.03.2020	1.99	2.8328	3.8	17
Belarus	16.03.2020	1.92	2.6245	3.43	20
Belarus	17.03.2020	1.92	2.5422	3.24	26
Belarus	18.03.2020	1.94	2.5008	3.12	31
Belarus	19.03.2020	2.03	2.5376	3.09	39
Belarus	20.03.2020	2.1	2.5663	3.07	49
Belarus	21.03.2020	2.16	2.5794	3.03	61
Belarus	22.03.2020	2.15	2.5286	2.92	76
Belarus	23.03.2020	2.12	2.4569	2.81	91
Belarus	24.03.2020	2.09	2.3931	2.7	111
Belarus	25.03.2020	2.04	2.3098	2.58	133
Belarus	26.03.2020	1.97	2.2089	2.45	157
Belarus	27.03.2020	1.9	2.1183	2.33	182
Belarus	28.03.2020	1.84	2.0305	2.22	212
Belarus	29.03.2020	1.78	1.9527	2.12	241
Belarus	30.03.2020	1.72	1.8841	2.04	276
Belarus	31.03.2020	1.65	1.7905	1.93	310
Belarus	01.04.2020	1.56	1.6919	1.82	338
Belarus	02.04.2020	1.49	1.6097	1.73	368
Belarus	03.04.2020	1.42	1.5303	1.64	398
Belarus	04.04.2020	1.35	1.4579	1.56	422
Belarus	05.04.2020	1.29	1.3913	1.48	447
Belarus	06.04.2020	1.25	1.3422	1.43	465
Belarus	07.04.2020	1.23	1.3171	1.4	492
Belarus	08.04.2020	1.21	1.2997	1.38	519
Belarus	09.04.2020	1.2	1.2828	1.36	546
Belarus	10.04.2020	1.19	1.2763	1.35	570
Belarus	11.04.2020	1.19	1.272	1.34	605
Belarus	12.04.2020	1.18	1.2569	1.33	631
Belarus	13.04.2020	1.18	1.2534	1.32	656
Belarus	14.04.2020	1.18	1.2553	1.32	695
Belarus	15.04.2020	1.19	1.2615	1.33	727
Belarus	16.04.2020	1.19	1.2628	1.33	773
Belarus	17.04.2020	1.18	1.2518	1.31	803
Belarus	18.04.2020	1.17	1.2341	1.29	838
Belarus	19.04.2020	1.14	1.202	1.26	862
Belarus	20.04.2020	1.1	1.1617	1.22	876
Belarus	21.04.2020	1.06	1.1237	1.18	882
Belarus	22.04.2020	1.03	1.0911	1.14	889
Belarus	23.04.2020	1.01	1.0653	1.11	890
Belarus	24.04.2020	0.99	1.0475	1.1	894
Belarus	25.04.2020	0.97	1.031	1.08	896
Belarus	26.04.2020	0.97	1.0241	1.07	892
Belarus	27.04.2020	0.97	1.0234	1.07	903
Belarus	28.04.2020	0.97	1.0253	1.07	904
Belarus	29.04.2020	0.98	1.0334	1.08	916
Belarus	30.04.2020	0.98	1.0366	1.08	927
Belarus	01.05.2020	0.98	1.0365	1.08	931
Belarus	02.05.2020	0.98	1.0319	1.08	938
Belarus	03.05.2020	0.97	1.027	1.07	936
Belarus	04.05.2020	0.97	1.0249	1.07	943
Belarus	05.05.2020	0.96	1.0189	1.07	945
Belarus	06.05.2020	0.96	1.0132	1.06	943
Belarus	07.05.2020	0.95	1.0079	1.05	944
Belarus	08.05.2020	0.95	1.0027	1.05	941
Belarus	09.05.2020	0.94	0.9981	1.04	940
Belarus	10.05.2020	0.94	0.9947	1.04	936
Belarus	11.05.2020	0.94	0.9948	1.04	935
Belarus	12.05.2020	0.94	0.9915	1.04	936
Belarus	13.05.2020	0.93	0.9853	1.03	927
Belarus	14.05.2020	0.93	0.9812	1.03	922
Belarus	15.05.2020	0.92	0.9774	1.02	916
Belarus	16.05.2020	0.92	0.9762	1.02	910
Belarus	17.05.2020	0.92	0.9763	1.02	907
Belarus	18.05.2020	0.92	0.9764	1.02	902
Belarus	19.05.2020	0.92	0.9749	1.02	898
Belarus	20.05.2020	0.92	0.9711	1.02	890
Belarus	21.05.2020	0.91	0.9675	1.01	882
Belarus	22.05.2020	0.91	0.9605	1.01	874
Belarus	23.05.2020	0.9	0.9569	1	859
Belarus	24.05.2020	0.91	0.9623	1.01	856
Belarus	25.05.2020	0.91	0.9634	1.01	855
Belarus	26.05.2020	0.91	0.9609	1.01	843
Belarus	27.05.2020	0.9	0.9589	1.01	836
Belarus	28.05.2020	0.9	0.9528	1	826
Belarus	29.05.2020	0.89	0.9447	0.99	812
Belarus	30.05.2020	0.88	0.9391	0.99	798
Belarus	31.05.2020	0.88	0.9341	0.98	787
Belarus	01.06.2020	0.87	0.9217	0.97	772
Belarus	02.06.2020	0.86	0.9107	0.96	747
Belarus	03.06.2020	0.84	0.8979	0.94	733
Belarus	04.06.2020	0.83	0.8866	0.93	703
Belarus	05.06.2020	0.83	0.8834	0.93	689
Belarus	06.06.2020	0.83	0.8834	0.93	669
Belarus	07.06.2020	0.83	0.8828	0.93	657
Belarus	08.06.2020	0.82	0.8791	0.93	635
Belarus	09.06.2020	0.82	0.8784	0.93	619
Belarus	10.06.2020	0.82	0.8752	0.93	602
Belarus	11.06.2020	0.8	0.8602	0.91	583
Belarus	12.06.2020	0.79	0.8483	0.9	551
Belarus	13.06.2020	0.79	0.8465	0.9	537
Belarus	14.06.2020	0.78	0.8428	0.9	517
Belarus	15.06.2020	0.78	0.8394	0.89	499
Belarus	16.06.2020	0.78	0.8399	0.89	479
Belarus	17.06.2020	0.79	0.851	0.91	466
Belarus	18.06.2020	0.81	0.8734	0.93	458
Austria	19.02.2020				7
Austria	20.02.2020				9
Austria	21.02.2020				13
Austria	22.02.2020				17
Austria	23.02.2020	2.97	4.0038	5.17	21
Austria	24.02.2020	2.7	3.4997	4.39	29
Austria	25.02.2020	2.51	3.1691	3.89	36
Austria	26.02.2020	2.48	3.0428	3.65	46
Austria	27.02.2020	2.48	2.9671	3.48	60
Austria	28.02.2020	2.39	2.8037	3.24	76
Austria	29.02.2020	2.31	2.668	3.04	91
Austria	01.03.2020	2.26	2.5733	2.9	114
Austria	02.03.2020	2.18	2.4597	2.74	138
Austria	03.03.2020	2.11	2.3542	2.6	165
Austria	04.03.2020	2.05	2.266	2.49	196
Austria	05.03.2020	1.98	2.1769	2.37	232
Austria	06.03.2020	1.91	2.0854	2.26	269
Austria	07.03.2020	1.83	1.9898	2.14	310
Austria	08.03.2020	1.74	1.8844	2.02	350
Austria	09.03.2020	1.68	1.8104	1.94	389
Austria	10.03.2020	1.63	1.7507	1.86	441
Austria	11.03.2020	1.57	1.6772	1.78	486
Austria	12.03.2020	1.5	1.6011	1.7	529
Austria	13.03.2020	1.44	1.539	1.63	569
Austria	14.03.2020	1.38	1.4701	1.55	616
Austria	15.03.2020	1.3	1.3889	1.46	642
Austria	16.03.2020	1.22	1.3012	1.37	666
Austria	17.03.2020	1.13	1.2024	1.27	669
Austria	18.03.2020	1.03	1.1028	1.16	659
Austria	19.03.2020	0.95	1.0156	1.07	634
Austria	20.03.2020	0.88	0.9384	0.99	610
Austria	21.03.2020	0.8	0.8624	0.91	570
Austria	22.03.2020	0.74	0.7984	0.85	524
Austria	23.03.2020	0.69	0.7445	0.79	481
Austria	24.03.2020	0.65	0.7017	0.75	434
Austria	25.03.2020	0.62	0.6732	0.72	395
Austria	26.03.2020	0.59	0.6502	0.7	359
Austria	27.03.2020	0.57	0.6331	0.68	323
Austria	28.03.2020	0.57	0.6294	0.68	293
Austria	29.03.2020	0.57	0.6361	0.69	271
Austria	30.03.2020	0.58	0.6499	0.71	251
Austria	31.03.2020	0.6	0.6693	0.73	236
Austria	01.04.2020	0.61	0.6861	0.75	222
Austria	02.04.2020	0.61	0.6851	0.75	208
Austria	03.04.2020	0.59	0.6661	0.74	187
Austria	04.04.2020	0.56	0.6401	0.71	168
Austria	05.04.2020	0.53	0.6094	0.68	148
Austria	06.04.2020	0.5	0.58	0.65	130
Austria	07.04.2020	0.48	0.5634	0.64	113
Austria	08.04.2020	0.48	0.5688	0.65	102
Austria	09.04.2020	0.49	0.5825	0.67	94
Austria	10.04.2020	0.5	0.6007	0.69	86
Austria	11.04.2020	0.51	0.6098	0.71	80
Austria	12.04.2020	0.52	0.628	0.74	71
Austria	13.04.2020	0.55	0.6647	0.78	69
Austria	14.04.2020	0.58	0.704	0.83	65
Austria	15.04.2020	0.62	0.7507	0.89	64
Austria	16.04.2020	0.65	0.7981	0.94	62
Austria	17.04.2020	0.68	0.8313	0.99	62
Austria	18.04.2020	0.69	0.8406	1	59
Austria	19.04.2020	0.7	0.8551	1.02	57
Austria	20.04.2020	0.69	0.8568	1.02	56
Austria	21.04.2020	0.68	0.8388	1.01	53
Austria	22.04.2020	0.64	0.8009	0.97	50
Austria	23.04.2020	0.62	0.7872	0.96	45
Austria	24.04.2020	0.62	0.7853	0.96	45
Austria	25.04.2020	0.62	0.7863	0.96	41
Austria	26.04.2020	0.63	0.8075	0.99	41
Austria	27.04.2020	0.66	0.8393	1.03	39
Austria	28.04.2020	0.71	0.9026	1.11	40
Austria	29.04.2020	0.78	0.9864	1.21	41
Austria	30.04.2020	0.83	1.051	1.28	44
Austria	01.05.2020	0.87	1.0882	1.32	44
Austria	02.05.2020	0.9	1.1207	1.36	46
Austria	03.05.2020	0.89	1.1174	1.35	47
Austria	04.05.2020	0.87	1.0839	1.31	47
Austria	05.05.2020	0.85	1.0611	1.29	46
Austria	06.05.2020	0.85	1.065	1.29	47
Austria	07.05.2020	0.84	1.0518	1.27	48
Austria	08.05.2020	0.8	1.0085	1.22	47
Austria	09.05.2020	0.76	0.957	1.17	45
Austria	10.05.2020	0.73	0.9225	1.13	43
Austria	11.05.2020	0.68	0.8641	1.06	42
Austria	12.05.2020	0.63	0.8125	1.01	37
Austria	13.05.2020	0.62	0.8011	1	36
Austria	14.05.2020	0.61	0.7976	1	34
Austria	15.05.2020	0.62	0.8107	1.02	33
Austria	16.05.2020	0.61	0.8124	1.02	32
Austria	17.05.2020	0.62	0.8249	1.04	30
Austria	18.05.2020	0.64	0.8493	1.08	30
Austria	19.05.2020	0.65	0.8722	1.11	29
Austria	20.05.2020	0.65	0.8763	1.12	29
Austria	21.05.2020	0.68	0.9067	1.16	27
Austria	22.05.2020	0.73	0.9676	1.23	29
Austria	23.05.2020	0.75	0.9927	1.26	29
Austria	24.05.2020	0.74	0.9917	1.26	29
Austria	25.05.2020	0.73	0.9822	1.25	28
Austria	26.05.2020	0.74	0.9871	1.26	28
Austria	27.05.2020	0.76	1.0103	1.29	28
Austria	28.05.2020	0.81	1.0692	1.35	29
Austria	29.05.2020	0.83	1.0897	1.38	31
Austria	30.05.2020	0.82	1.0836	1.37	30
Austria	31.05.2020	0.81	1.07	1.35	31
Austria	01.06.2020	0.78	1.0379	1.31	30
Austria	02.06.2020	0.76	1.0089	1.28	30
Austria	03.06.2020	0.74	0.9854	1.25	29
Austria	04.06.2020	0.73	0.9681	1.23	29
Austria	05.06.2020	0.74	0.9895	1.26	28
Austria	06.06.2020	0.81	1.0656	1.34	30
Austria	07.06.2020	0.86	1.1237	1.41	32
Austria	08.06.2020	0.87	1.1363	1.42	33
Austria	09.06.2020	0.9	1.1678	1.46	33
Austria	10.06.2020	0.94	1.2055	1.5	36
Austria	11.06.2020	0.95	1.2188	1.51	37
Austria	12.06.2020	0.96	1.2234	1.51	39
Austria	13.06.2020	0.94	1.1918	1.46	40
Austria	14.06.2020	0.94	1.1877	1.45	40
Austria	15.06.2020	0.96	1.2127	1.48	43
Austria	16.06.2020	0.99	1.237	1.5	45
Austria	17.06.2020	1.06	1.3062	1.57	48
Austria	18.06.2020	1.12	1.3737	1.64	54
Belgium	19.02.2020				7
Belgium	20.02.2020				10
Belgium	21.02.2020				13
Belgium	22.02.2020				17
Belgium	23.02.2020	2.88	3.8796	5.01	22
Belgium	24.02.2020	2.58	3.3623	4.23	28
Belgium	25.02.2020	2.5	3.1529	3.86	36
Belgium	26.02.2020	2.44	2.99	3.59	47
Belgium	27.02.2020	2.37	2.847	3.35	58
Belgium	28.02.2020	2.34	2.754	3.19	73
Belgium	29.02.2020	2.28	2.6394	3.02	91
Belgium	01.03.2020	2.17	2.4885	2.81	110
Belgium	02.03.2020	2.11	2.3912	2.67	130
Belgium	03.03.2020	2.07	2.3218	2.57	159
Belgium	04.03.2020	2.02	2.2434	2.47	188
Belgium	05.03.2020	1.99	2.192	2.39	222
Belgium	06.03.2020	1.95	2.1354	2.31	264
Belgium	07.03.2020	1.91	2.0733	2.23	306
Belgium	08.03.2020	1.85	1.997	2.14	356
Belgium	09.03.2020	1.79	1.9286	2.06	402
Belgium	10.03.2020	1.76	1.8826	2	462
Belgium	11.03.2020	1.73	1.8474	1.96	525
Belgium	12.03.2020	1.7	1.8089	1.91	599
Belgium	13.03.2020	1.66	1.7639	1.86	670
Belgium	14.03.2020	1.63	1.7252	1.81	750
Belgium	15.03.2020	1.59	1.677	1.76	836
Belgium	16.03.2020	1.54	1.6232	1.7	915
Belgium	17.03.2020	1.5	1.5779	1.65	999
Belgium	18.03.2020	1.46	1.5327	1.6	1089
Belgium	19.03.2020	1.41	1.4764	1.54	1171
Belgium	20.03.2020	1.35	1.4103	1.47	1238
Belgium	21.03.2020	1.28	1.3364	1.39	1291
Belgium	22.03.2020	1.2	1.2524	1.3	1322
Belgium	23.03.2020	1.12	1.1739	1.22	1322
Belgium	24.03.2020	1.06	1.1137	1.16	1323
Belgium	25.03.2020	1.02	1.0728	1.11	1320
Belgium	26.03.2020	1	1.0531	1.09	1325
Belgium	27.03.2020	1	1.0499	1.09	1340
Belgium	28.03.2020	1	1.0466	1.09	1363
Belgium	29.03.2020	0.99	1.0378	1.08	1364
Belgium	30.03.2020	0.98	1.0236	1.06	1367
Belgium	31.03.2020	0.96	1.0094	1.05	1352
Belgium	01.04.2020	0.95	1.0017	1.04	1351
Belgium	02.04.2020	0.95	0.9949	1.03	1347
Belgium	03.04.2020	0.94	0.9874	1.02	1341
Belgium	04.04.2020	0.93	0.9749	1.01	1329
Belgium	05.04.2020	0.91	0.9593	1	1305
Belgium	06.04.2020	0.9	0.9435	0.98	1281
Belgium	07.04.2020	0.89	0.9315	0.97	1251
Belgium	08.04.2020	0.88	0.9237	0.96	1230
Belgium	09.04.2020	0.87	0.9138	0.95	1204
Belgium	10.04.2020	0.85	0.8999	0.94	1171
Belgium	11.04.2020	0.83	0.8765	0.91	1131
Belgium	12.04.2020	0.8	0.8494	0.89	1071
Belgium	13.04.2020	0.78	0.8293	0.87	1019
Belgium	14.04.2020	0.77	0.8114	0.85	971
Belgium	15.04.2020	0.74	0.7909	0.83	917
Belgium	16.04.2020	0.72	0.7682	0.81	858
Belgium	17.04.2020	0.7	0.7473	0.78	797
Belgium	18.04.2020	0.68	0.7255	0.76	741
Belgium	19.04.2020	0.65	0.6988	0.74	678
Belgium	20.04.2020	0.63	0.6762	0.72	614
Belgium	21.04.2020	0.62	0.6655	0.71	561
Belgium	22.04.2020	0.62	0.6666	0.71	519
Belgium	23.04.2020	0.63	0.6777	0.72	485
Belgium	24.04.2020	0.65	0.7004	0.75	458
Belgium	25.04.2020	0.67	0.7286	0.78	441
Belgium	26.04.2020	0.7	0.7603	0.81	423
Belgium	27.04.2020	0.73	0.7969	0.85	414
Belgium	28.04.2020	0.77	0.8374	0.9	406
Belgium	29.04.2020	0.81	0.8773	0.94	406
Belgium	30.04.2020	0.85	0.9169	0.98	403
Belgium	01.05.2020	0.86	0.9305	1	409
Belgium	02.05.2020	0.83	0.9071	0.97	390
Belgium	03.05.2020	0.8	0.8692	0.93	372
Belgium	04.05.2020	0.76	0.8261	0.89	346
Belgium	05.05.2020	0.72	0.7891	0.85	324
Belgium	06.05.2020	0.7	0.7685	0.83	300
Belgium	07.05.2020	0.7	0.7689	0.83	287
Belgium	08.05.2020	0.71	0.7817	0.85	275
Belgium	09.05.2020	0.72	0.8002	0.87	268
Belgium	10.05.2020	0.74	0.8173	0.89	259
Belgium	11.05.2020	0.75	0.8289	0.9	252
Belgium	12.05.2020	0.75	0.8308	0.91	242
Belgium	13.05.2020	0.75	0.8355	0.91	232
Belgium	14.05.2020	0.75	0.8397	0.92	226
Belgium	15.05.2020	0.75	0.8403	0.92	217
Belgium	16.05.2020	0.75	0.843	0.93	210
Belgium	17.05.2020	0.74	0.8317	0.92	203
Belgium	18.05.2020	0.72	0.8073	0.89	190
Belgium	19.05.2020	0.69	0.7835	0.87	178
Belgium	20.05.2020	0.68	0.7669	0.85	166
Belgium	21.05.2020	0.67	0.7641	0.85	157
Belgium	22.05.2020	0.66	0.7578	0.85	150
Belgium	23.05.2020	0.66	0.7562	0.85	139
Belgium	24.05.2020	0.67	0.7677	0.86	134
Belgium	25.05.2020	0.67	0.7754	0.87	128
Belgium	26.05.2020	0.68	0.7902	0.89	122
Belgium	27.05.2020	0.71	0.8195	0.93	119
Belgium	28.05.2020	0.74	0.8542	0.97	118
Belgium	29.05.2020	0.77	0.8891	1.01	117
Belgium	30.05.2020	0.8	0.9223	1.04	117
Belgium	31.05.2020	0.82	0.9487	1.07	117
Belgium	01.06.2020	0.82	0.9477	1.07	117
Belgium	02.06.2020	0.78	0.907	1.03	112
Belgium	03.06.2020	0.75	0.876	1	104
Belgium	04.06.2020	0.74	0.861	0.98	102
Belgium	05.06.2020	0.73	0.8514	0.98	97
Belgium	06.06.2020	0.72	0.8501	0.98	95
Belgium	07.06.2020	0.73	0.8599	0.99	91
Belgium	08.06.2020	0.75	0.88	1.01	91
Belgium	09.06.2020	0.75	0.8893	1.02	89
Belgium	10.06.2020	0.78	0.916	1.06	87
Belgium	11.06.2020	0.82	0.9613	1.11	89
Belgium	12.06.2020	0.86	1.0089	1.16	91
Belgium	13.06.2020	0.89	1.0386	1.19	94
Belgium	14.06.2020	0.91	1.0641	1.22	94
Belgium	15.06.2020	0.95	1.1084	1.27	98
Belgium	16.06.2020	0.99	1.1506	1.31	103
Belgium	17.06.2020	1.02	1.1833	1.34	108
Belgium	18.06.2020	1.05	1.21	1.37	113
Bosnia and Herzegovina	08.03.2020				7
Bosnia and Herzegovina	09.03.2020				9
Bosnia and Herzegovina	10.03.2020				12
Bosnia and Herzegovina	11.03.2020				14
Bosnia and Herzegovina	12.03.2020	2.17	3.0962	4.17	17
Bosnia and Herzegovina	13.03.2020	1.79	2.4976	3.31	19
Bosnia and Herzegovina	14.03.2020	1.61	2.2002	2.86	22
Bosnia and Herzegovina	15.03.2020	1.5	2.0093	2.58	25
Bosnia and Herzegovina	16.03.2020	1.39	1.8407	2.34	28
Bosnia and Herzegovina	17.03.2020	1.31	1.7111	2.16	30
Bosnia and Herzegovina	18.03.2020	1.29	1.6582	2.07	33
Bosnia and Herzegovina	19.03.2020	1.29	1.6383	2.02	37
Bosnia and Herzegovina	20.03.2020	1.24	1.5615	1.91	41
Bosnia and Herzegovina	21.03.2020	1.16	1.4564	1.78	42
Bosnia and Herzegovina	22.03.2020	1.1	1.3828	1.68	44
Bosnia and Herzegovina	23.03.2020	1.06	1.3279	1.61	46
Bosnia and Herzegovina	24.03.2020	1.01	1.2635	1.53	48
Bosnia and Herzegovina	25.03.2020	0.95	1.1895	1.44	48
Bosnia and Herzegovina	26.03.2020	0.9	1.1196	1.35	48
Bosnia and Herzegovina	27.03.2020	0.84	1.055	1.28	47
Bosnia and Herzegovina	28.03.2020	0.81	1.0174	1.23	46
Bosnia and Herzegovina	29.03.2020	0.8	1.0039	1.22	46
Bosnia and Herzegovina	30.03.2020	0.79	0.989	1.2	46
Bosnia and Herzegovina	31.03.2020	0.78	0.9791	1.19	45
Bosnia and Herzegovina	01.04.2020	0.78	0.9829	1.19	45
Bosnia and Herzegovina	02.04.2020	0.78	0.9777	1.19	45
Bosnia and Herzegovina	03.04.2020	0.76	0.9621	1.17	44
Bosnia and Herzegovina	04.04.2020	0.76	0.9578	1.17	43
Bosnia and Herzegovina	05.04.2020	0.72	0.922	1.13	43
Bosnia and Herzegovina	06.04.2020	0.7	0.8988	1.11	39
Bosnia and Herzegovina	07.04.2020	0.71	0.9135	1.12	40
Bosnia and Herzegovina	08.04.2020	0.71	0.91	1.12	39
Bosnia and Herzegovina	09.04.2020	0.7	0.9071	1.12	38
Bosnia and Herzegovina	10.04.2020	0.71	0.9153	1.13	37
Bosnia and Herzegovina	11.04.2020	0.72	0.9235	1.15	37
Bosnia and Herzegovina	12.04.2020	0.72	0.9309	1.16	36
Bosnia and Herzegovina	13.04.2020	0.73	0.9497	1.18	36
Bosnia and Herzegovina	14.04.2020	0.76	0.9802	1.22	36
Bosnia and Herzegovina	15.04.2020	0.81	1.0352	1.28	37
Bosnia and Herzegovina	16.04.2020	0.85	1.0852	1.34	39
Bosnia and Herzegovina	17.04.2020	0.89	1.1255	1.38	40
Bosnia and Herzegovina	18.04.2020	0.94	1.1804	1.44	42
Bosnia and Herzegovina	19.04.2020	0.95	1.196	1.45	45
Bosnia and Herzegovina	20.04.2020	0.94	1.1742	1.43	45
Bosnia and Herzegovina	21.04.2020	0.9	1.1344	1.38	46
Bosnia and Herzegovina	22.04.2020	0.85	1.0735	1.31	45
Bosnia and Herzegovina	23.04.2020	0.81	1.022	1.25	44
Bosnia and Herzegovina	24.04.2020	0.75	0.948	1.16	43
Bosnia and Herzegovina	25.04.2020	0.68	0.8747	1.08	39
Bosnia and Herzegovina	26.04.2020	0.64	0.8245	1.03	37
Bosnia and Herzegovina	27.04.2020	0.61	0.7969	1	34
Bosnia and Herzegovina	28.04.2020	0.6	0.7901	0.99	33
Bosnia and Herzegovina	29.04.2020	0.59	0.789	1	31
Bosnia and Herzegovina	30.04.2020	0.57	0.7627	0.97	30
Bosnia and Herzegovina	01.05.2020	0.55	0.7469	0.96	26
Bosnia and Herzegovina	02.05.2020	0.56	0.7596	0.98	26
Bosnia and Herzegovina	03.05.2020	0.55	0.7588	0.99	24
Bosnia and Herzegovina	04.05.2020	0.57	0.7894	1.03	23
Bosnia and Herzegovina	05.05.2020	0.59	0.82	1.07	23
Bosnia and Herzegovina	06.05.2020	0.59	0.829	1.09	22
Bosnia and Herzegovina	07.05.2020	0.59	0.8308	1.1	21
Bosnia and Herzegovina	08.05.2020	0.58	0.8268	1.1	20
Bosnia and Herzegovina	09.05.2020	0.57	0.8196	1.1	19
Bosnia and Herzegovina	10.05.2020	0.58	0.8331	1.12	18
Bosnia and Herzegovina	11.05.2020	0.58	0.8474	1.15	18
Bosnia and Herzegovina	12.05.2020	0.57	0.8361	1.14	17
Bosnia and Herzegovina	13.05.2020	0.57	0.8459	1.16	16
Bosnia and Herzegovina	14.05.2020	0.57	0.8547	1.18	16
Bosnia and Herzegovina	15.05.2020	0.6	0.8903	1.22	15
Bosnia and Herzegovina	16.05.2020	0.65	0.9545	1.31	16
Bosnia and Herzegovina	17.05.2020	0.69	1.0165	1.39	16
Bosnia and Herzegovina	18.05.2020	0.73	1.0693	1.45	17
Bosnia and Herzegovina	19.05.2020	0.77	1.1087	1.5	17
Bosnia and Herzegovina	20.05.2020	0.79	1.1347	1.53	18
Bosnia and Herzegovina	21.05.2020	0.83	1.1801	1.58	18
Bosnia and Herzegovina	22.05.2020	0.89	1.2456	1.65	20
Bosnia and Herzegovina	23.05.2020	0.89	1.2406	1.64	21
Bosnia and Herzegovina	24.05.2020	0.93	1.2789	1.67	21
Bosnia and Herzegovina	25.05.2020	0.98	1.3328	1.73	24
Bosnia and Herzegovina	26.05.2020	1.02	1.3736	1.76	25
Bosnia and Herzegovina	27.05.2020	1.07	1.4211	1.81	28
Bosnia and Herzegovina	28.05.2020	1.1	1.4476	1.82	30
Bosnia and Herzegovina	29.05.2020	1.14	1.4755	1.84	33
Bosnia and Herzegovina	30.05.2020	1.19	1.5234	1.88	36
Bosnia and Herzegovina	31.05.2020	1.21	1.5308	1.87	41
Bosnia and Herzegovina	01.06.2020	1.21	1.5188	1.84	43
Bosnia and Herzegovina	02.06.2020	1.2	1.4933	1.8	48
Bosnia and Herzegovina	03.06.2020	1.15	1.4206	1.71	50
Bosnia and Herzegovina	04.06.2020	1.09	1.3421	1.61	52
Bosnia and Herzegovina	05.06.2020	1.05	1.2899	1.54	53
Bosnia and Herzegovina	06.06.2020	1.05	1.2855	1.53	56
Bosnia and Herzegovina	07.06.2020	1.07	1.2994	1.54	60
Bosnia and Herzegovina	08.06.2020	1.1	1.3225	1.56	64
Bosnia and Herzegovina	09.06.2020	1.11	1.3286	1.56	69
Bosnia and Herzegovina	10.06.2020	1.13	1.3434	1.57	72
Bosnia and Herzegovina	11.06.2020	1.15	1.3573	1.57	79
Bosnia and Herzegovina	12.06.2020	1.14	1.3465	1.55	83
Bosnia and Herzegovina	13.06.2020	1.15	1.3516	1.55	88
Bosnia and Herzegovina	14.06.2020	1.18	1.3784	1.58	95
Bosnia and Herzegovina	15.06.2020	1.21	1.4028	1.6	104
Bosnia and Herzegovina	16.06.2020	1.23	1.4207	1.61	112
Bosnia and Herzegovina	17.06.2020	1.24	1.4244	1.61	122
Bosnia and Herzegovina	18.06.2020	1.24	1.411	1.58	130
Bulgaria	05.03.2020				6
Bulgaria	06.03.2020				8
Bulgaria	07.03.2020				10
Bulgaria	08.03.2020				12
Bulgaria	09.03.2020	2.04	3.0228	4.18	14
Bulgaria	10.03.2020	1.75	2.5138	3.4	16
Bulgaria	11.03.2020	1.58	2.2209	2.95	19
Bulgaria	12.03.2020	1.4	1.9374	2.55	21
Bulgaria	13.03.2020	1.17	1.6239	2.14	22
Bulgaria	14.03.2020	1.06	1.4669	1.92	21
Bulgaria	15.03.2020	1.02	1.3981	1.82	24
Bulgaria	16.03.2020	0.94	1.2856	1.67	24
Bulgaria	17.03.2020	0.9	1.2254	1.59	24
Bulgaria	18.03.2020	0.85	1.1607	1.5	25
Bulgaria	19.03.2020	0.8	1.0912	1.42	24
Bulgaria	20.03.2020	0.79	1.0803	1.4	24
Bulgaria	21.03.2020	0.81	1.1024	1.42	25
Bulgaria	22.03.2020	0.8	1.0882	1.4	26
Bulgaria	23.03.2020	0.77	1.0527	1.36	25
Bulgaria	24.03.2020	0.76	1.0384	1.34	25
Bulgaria	25.03.2020	0.76	1.0284	1.33	25
Bulgaria	26.03.2020	0.73	1.0032	1.3	25
Bulgaria	27.03.2020	0.72	0.9812	1.27	24
Bulgaria	28.03.2020	0.7	0.9629	1.25	24
Bulgaria	29.03.2020	0.7	0.9691	1.26	23
Bulgaria	30.03.2020	0.71	0.9792	1.27	24
Bulgaria	31.03.2020	0.72	0.9903	1.29	23
Bulgaria	01.04.2020	0.76	1.0417	1.35	24
Bulgaria	02.04.2020	0.82	1.1117	1.43	25
Bulgaria	03.04.2020	0.89	1.1945	1.52	27
Bulgaria	04.04.2020	0.94	1.2403	1.57	29
Bulgaria	05.04.2020	0.98	1.2857	1.62	30
Bulgaria	06.04.2020	1.03	1.3313	1.66	33
Bulgaria	07.04.2020	1.07	1.378	1.71	35
Bulgaria	08.04.2020	1.11	1.4062	1.73	39
Bulgaria	09.04.2020	1.08	1.3674	1.67	41
Bulgaria	10.04.2020	1.06	1.3367	1.63	42
Bulgaria	11.04.2020	1.07	1.3351	1.62	45
Bulgaria	12.04.2020	1.06	1.3213	1.59	48
Bulgaria	13.04.2020	1.05	1.2952	1.56	50
Bulgaria	14.04.2020	1.03	1.2699	1.52	52
Bulgaria	15.04.2020	1.02	1.2474	1.49	54
Bulgaria	16.04.2020	0.97	1.1861	1.42	56
Bulgaria	17.04.2020	0.9	1.1128	1.33	54
Bulgaria	18.04.2020	0.84	1.0425	1.25	54
Bulgaria	19.04.2020	0.79	0.9784	1.18	51
Bulgaria	20.04.2020	0.74	0.9293	1.12	50
Bulgaria	21.04.2020	0.71	0.893	1.08	47
Bulgaria	22.04.2020	0.7	0.876	1.06	46
Bulgaria	23.04.2020	0.69	0.876	1.07	44
Bulgaria	24.04.2020	0.7	0.8905	1.09	44
Bulgaria	25.04.2020	0.73	0.9171	1.12	43
Bulgaria	26.04.2020	0.75	0.9427	1.15	44
Bulgaria	27.04.2020	0.75	0.9534	1.16	43
Bulgaria	28.04.2020	0.77	0.9699	1.18	43
Bulgaria	29.04.2020	0.76	0.9599	1.17	43
Bulgaria	30.04.2020	0.74	0.947	1.16	41
Bulgaria	01.05.2020	0.74	0.9451	1.16	41
Bulgaria	02.05.2020	0.71	0.91	1.12	40
Bulgaria	03.05.2020	0.67	0.8641	1.07	37
Bulgaria	04.05.2020	0.66	0.8569	1.07	35
Bulgaria	05.05.2020	0.66	0.856	1.07	35
Bulgaria	06.05.2020	0.64	0.8465	1.06	33
Bulgaria	07.05.2020	0.66	0.8635	1.09	32
Bulgaria	08.05.2020	0.66	0.8676	1.09	32
Bulgaria	09.05.2020	0.63	0.8413	1.07	30
Bulgaria	10.05.2020	0.64	0.8553	1.09	28
Bulgaria	11.05.2020	0.65	0.8709	1.11	29
Bulgaria	12.05.2020	0.63	0.8554	1.1	27
Bulgaria	13.05.2020	0.63	0.8523	1.1	26
Bulgaria	14.05.2020	0.62	0.8481	1.1	25
Bulgaria	15.05.2020	0.6	0.8263	1.08	24
Bulgaria	16.05.2020	0.56	0.7849	1.04	22
Bulgaria	17.05.2020	0.55	0.7799	1.04	20
Bulgaria	18.05.2020	0.58	0.8186	1.09	20
Bulgaria	19.05.2020	0.63	0.8842	1.17	20
Bulgaria	20.05.2020	0.72	0.9952	1.31	21
Bulgaria	21.05.2020	0.82	1.1238	1.46	23
Bulgaria	22.05.2020	0.93	1.2571	1.61	25
Bulgaria	23.05.2020	1.06	1.4036	1.78	28
Bulgaria	24.05.2020	1.16	1.5056	1.88	32
Bulgaria	25.05.2020	1.27	1.6203	2	35
Bulgaria	26.05.2020	1.39	1.7385	2.11	42
Bulgaria	27.05.2020	1.44	1.7787	2.14	48
Bulgaria	28.05.2020	1.48	1.7977	2.14	54
Bulgaria	29.05.2020	1.46	1.7613	2.08	62
Bulgaria	30.05.2020	1.37	1.6444	1.93	67
Bulgaria	31.05.2020	1.29	1.5363	1.8	70
Bulgaria	01.06.2020	1.24	1.4679	1.71	75
Bulgaria	02.06.2020	1.17	1.3843	1.61	80
Bulgaria	03.06.2020	1.11	1.3125	1.52	81
Bulgaria	04.06.2020	1.05	1.2435	1.44	85
Bulgaria	05.06.2020	1	1.1849	1.37	84
Bulgaria	06.06.2020	0.96	1.1355	1.31	87
Bulgaria	07.06.2020	0.94	1.1061	1.28	85
Bulgaria	08.06.2020	0.95	1.112	1.28	89
Bulgaria	09.06.2020	0.96	1.1238	1.29	91
Bulgaria	10.06.2020	1	1.1657	1.33	95
Bulgaria	11.06.2020	1.02	1.1911	1.36	102
Bulgaria	12.06.2020	1.01	1.1743	1.34	104
Bulgaria	13.06.2020	0.99	1.1513	1.31	105
Bulgaria	14.06.2020	0.99	1.1439	1.3	107
Bulgaria	15.06.2020	1.01	1.17	1.33	111
Bulgaria	16.06.2020	1.04	1.1912	1.35	119
Bulgaria	17.06.2020	1.05	1.2079	1.36	122
Bulgaria	18.06.2020	1.09	1.2404	1.39	130
Croatia	03.03.2020				6
Croatia	04.03.2020				8
Croatia	05.03.2020				10
Croatia	06.03.2020				14
Croatia	07.03.2020	2.77	3.8764	5.15	17
Croatia	08.03.2020	2.5	3.3606	4.33	23
Croatia	09.03.2020	2.18	2.8659	3.63	28
Croatia	10.03.2020	1.96	2.5182	3.14	32
Croatia	11.03.2020	1.85	2.3316	2.86	38
Croatia	12.03.2020	1.73	2.153	2.6	45
Croatia	13.03.2020	1.6	1.9631	2.35	50
Croatia	14.03.2020	1.5	1.8226	2.17	55
Croatia	15.03.2020	1.38	1.671	1.98	61
Croatia	16.03.2020	1.23	1.4849	1.75	63
Croatia	17.03.2020	1.11	1.3455	1.59	63
Croatia	18.03.2020	1.06	1.2764	1.5	65
Croatia	19.03.2020	1.01	1.2099	1.42	68
Croatia	20.03.2020	0.94	1.1306	1.33	67
Croatia	21.03.2020	0.89	1.0769	1.27	66
Croatia	22.03.2020	0.85	1.0305	1.21	66
Croatia	23.03.2020	0.82	0.9897	1.17	64
Croatia	24.03.2020	0.8	0.9745	1.15	63
Croatia	25.03.2020	0.79	0.9598	1.14	63
Croatia	26.03.2020	0.75	0.9193	1.09	61
Croatia	27.03.2020	0.73	0.8971	1.07	57
Croatia	28.03.2020	0.71	0.8796	1.05	57
Croatia	29.03.2020	0.71	0.8746	1.05	53
Croatia	30.03.2020	0.74	0.9147	1.09	54
Croatia	31.03.2020	0.76	0.9324	1.12	55
Croatia	01.04.2020	0.75	0.9289	1.11	53
Croatia	02.04.2020	0.73	0.9109	1.1	52
Croatia	03.04.2020	0.72	0.8993	1.08	49
Croatia	04.04.2020	0.69	0.8611	1.04	49
Croatia	05.04.2020	0.62	0.7959	0.97	43
Croatia	06.04.2020	0.58	0.7517	0.93	40
Croatia	07.04.2020	0.55	0.7224	0.9	36
Croatia	08.04.2020	0.54	0.7088	0.89	34
Croatia	09.04.2020	0.51	0.6869	0.87	31
Croatia	10.04.2020	0.5	0.6754	0.87	28
Croatia	11.04.2020	0.48	0.662	0.86	26
Croatia	12.04.2020	0.49	0.6739	0.88	23
Croatia	13.04.2020	0.49	0.6857	0.9	23
Croatia	14.04.2020	0.49	0.6947	0.92	20
Croatia	15.04.2020	0.48	0.6985	0.94	20
Croatia	16.04.2020	0.46	0.6762	0.92	17
Croatia	17.04.2020	0.44	0.6663	0.92	16
Croatia	18.04.2020	0.4	0.6288	0.89	14
Croatia	19.04.2020	0.38	0.6084	0.87	12
Croatia	20.04.2020	0.37	0.6117	0.89	11
Croatia	21.04.2020	0.37	0.6149	0.91	10
Croatia	22.04.2020	0.41	0.6827	1.01	9
Croatia	23.04.2020	0.45	0.7578	1.12	10
Croatia	24.04.2020	0.47	0.7914	1.18	9
Croatia	25.04.2020	0.54	0.9	1.34	9
Croatia	26.04.2020	0.61	1.0048	1.48	10
Croatia	27.04.2020	0.64	1.0477	1.54	10
Croatia	28.04.2020	0.65	1.068	1.57	10
Croatia	29.04.2020	0.65	1.0719	1.58	10
Croatia	30.04.2020	0.65	1.0686	1.57	10
Croatia	01.05.2020	0.65	1.0636	1.56	10
Croatia	02.05.2020	0.57	0.9583	1.43	10
Croatia	03.05.2020	0.45	0.8058	1.25	8
Croatia	04.05.2020	0.38	0.7139	1.13	7
Croatia	05.05.2020	0.28	0.5833	0.98	6
Croatia	06.05.2020	0.19	0.4543	0.82	4
Croatia	07.05.2020	0.17	0.4398	0.82	3
Croatia	08.05.2020	0.15	0.4327	0.84	3
Croatia	09.05.2020	0.13	0.4257	0.87	2
Croatia	10.05.2020	0.16	0.5105	1.05	2
Croatia	11.05.2020	0.19	0.6172	1.26	2
Croatia	12.05.2020	0.23	0.7408	1.52	2
Croatia	13.05.2020	0.18	0.694	1.52	2
Croatia	14.05.2020	0.2	0.788	1.73	1
Croatia	15.05.2020	0.23	0.8844	1.94	2
Croatia	16.05.2020	0.14	0.7394	1.78	1
Croatia	17.05.2020	0.16	0.8149	1.96	1
Croatia	18.05.2020	0.18	0.9071	2.18	1
Croatia	19.05.2020	0.2	1.0199	2.46	1
Croatia	20.05.2020	0.22	1.1379	2.74	1
Croatia	21.05.2020	0.25	1.2447	3	1
Croatia	22.05.2020	0.26	1.3304	3.2	1
Croatia	23.05.2020	0.28	1.3928	3.35	1
Croatia	24.05.2020	0.29	1.4348	3.46	1
Croatia	25.05.2020	0.29	1.4615	3.52	1
Croatia	26.05.2020	0.29	1.4778	3.56	1
Croatia	27.05.2020	0.3	1.4874	3.58	1
Croatia	28.05.2020	0.3	1.493	3.6	1
Croatia	29.05.2020	0.53	1.9948	4.37	1
Croatia	30.05.2020	0.79	2.4755	5.07	2
Croatia	31.05.2020	0.74	2.3213	4.75	2
Croatia	01.06.2020	0.88	2.432	4.73	2
Croatia	02.06.2020	1.19	2.7832	5.02	3
Croatia	03.06.2020	1.41	2.9576	5.05	4
Croatia	04.06.2020	1.49	2.9119	4.78	5
Croatia	05.06.2020	1.61	2.9013	4.54	6
Croatia	06.06.2020	1.74	2.9118	4.36	8
Croatia	07.06.2020	1.76	2.7903	4.04	10
Croatia	08.06.2020	1.77	2.6833	3.76	12
Croatia	09.06.2020	1.85	2.6632	3.62	15
Croatia	10.06.2020	1.83	2.5573	3.39	19
Croatia	11.06.2020	1.8	2.4447	3.17	22
Croatia	12.06.2020	1.8	2.3714	3.01	27
Croatia	13.06.2020	1.69	2.194	2.75	32
Croatia	14.06.2020	1.65	2.1007	2.59	35
Croatia	15.06.2020	1.68	2.0899	2.53	43
Croatia	16.06.2020	1.61	1.9749	2.37	50
Croatia	17.06.2020	1.51	1.8388	2.19	54
Croatia	18.06.2020	1.46	1.7566	2.07	60
Czechia	25.02.2020				7
Czechia	26.02.2020				9
Czechia	27.02.2020				12
Czechia	28.02.2020				17
Czechia	29.02.2020	2.91	3.944	5.12	21
Czechia	01.03.2020	2.57	3.3633	4.25	27
Czechia	02.03.2020	2.44	3.0943	3.81	34
Czechia	03.03.2020	2.39	2.9447	3.55	44
Czechia	04.03.2020	2.3	2.7818	3.29	55
Czechia	05.03.2020	2.19	2.6035	3.04	67
Czechia	06.03.2020	2.07	2.4266	2.8	80
Czechia	07.03.2020	1.96	2.2661	2.59	94
Czechia	08.03.2020	1.85	2.128	2.41	109
Czechia	09.03.2020	1.75	1.9968	2.24	125
Czechia	10.03.2020	1.65	1.8648	2.08	140
Czechia	11.03.2020	1.56	1.7565	1.95	154
Czechia	12.03.2020	1.47	1.6473	1.82	170
Czechia	13.03.2020	1.38	1.5468	1.71	180
Czechia	14.03.2020	1.32	1.4754	1.62	193
Czechia	15.03.2020	1.27	1.4147	1.55	205
Czechia	16.03.2020	1.24	1.3747	1.5	216
Czechia	17.03.2020	1.22	1.3444	1.47	230
Czechia	18.03.2020	1.19	1.3177	1.44	241
Czechia	19.03.2020	1.16	1.2805	1.39	254
Czechia	20.03.2020	1.1	1.2087	1.32	259
Czechia	21.03.2020	1.02	1.1278	1.23	255
Czechia	22.03.2020	0.96	1.0628	1.16	251
Czechia	23.03.2020	0.91	1.0108	1.1	247
Czechia	24.03.2020	0.88	0.9718	1.06	241
Czechia	25.03.2020	0.86	0.9505	1.04	236
Czechia	26.03.2020	0.84	0.9335	1.02	233
Czechia	27.03.2020	0.82	0.9096	1	226
Czechia	28.03.2020	0.79	0.8807	0.97	217
Czechia	29.03.2020	0.75	0.844	0.93	206
Czechia	30.03.2020	0.72	0.8126	0.9	192
Czechia	31.03.2020	0.7	0.7894	0.87	182
Czechia	01.04.2020	0.67	0.7629	0.85	170
Czechia	02.04.2020	0.65	0.7404	0.83	157
Czechia	03.04.2020	0.62	0.716	0.8	146
Czechia	04.04.2020	0.6	0.6938	0.78	132
Czechia	05.04.2020	0.59	0.685	0.77	122
Czechia	06.04.2020	0.6	0.6976	0.79	113
Czechia	07.04.2020	0.62	0.728	0.83	110
Czechia	08.04.2020	0.67	0.7803	0.89	106
Czechia	09.04.2020	0.72	0.8354	0.95	109
Czechia	10.04.2020	0.75	0.8725	0.99	106
Czechia	11.04.2020	0.76	0.8818	1.01	106
Czechia	12.04.2020	0.73	0.8583	0.98	99
Czechia	13.04.2020	0.71	0.8325	0.96	94
Czechia	14.04.2020	0.67	0.7966	0.92	88
Czechia	15.04.2020	0.65	0.772	0.9	81
Czechia	16.04.2020	0.62	0.7402	0.86	77
Czechia	17.04.2020	0.58	0.704	0.83	68
Czechia	18.04.2020	0.57	0.701	0.83	63
Czechia	19.04.2020	0.58	0.7129	0.85	60
Czechia	20.04.2020	0.61	0.7461	0.89	57
Czechia	21.04.2020	0.64	0.7868	0.94	57
Czechia	22.04.2020	0.67	0.8247	0.98	55
Czechia	23.04.2020	0.69	0.8481	1.02	55
Czechia	24.04.2020	0.69	0.8547	1.03	52
Czechia	25.04.2020	0.69	0.8622	1.04	51
Czechia	26.04.2020	0.7	0.8747	1.06	49
Czechia	27.04.2020	0.72	0.9036	1.09	49
Czechia	28.04.2020	0.75	0.9313	1.12	49
Czechia	29.04.2020	0.78	0.9747	1.17	49
Czechia	30.04.2020	0.79	0.9836	1.19	51
Czechia	01.05.2020	0.78	0.9749	1.18	48
Czechia	02.05.2020	0.8	0.9913	1.2	49
Czechia	03.05.2020	0.83	1.0274	1.24	49
Czechia	04.05.2020	0.88	1.0826	1.3	52
Czechia	05.05.2020	0.89	1.1015	1.32	54
Czechia	06.05.2020	0.9	1.1104	1.33	54
Czechia	07.05.2020	0.91	1.1211	1.34	56
Czechia	08.05.2020	0.92	1.1277	1.34	57
Czechia	09.05.2020	0.9	1.1033	1.31	59
Czechia	10.05.2020	0.88	1.0786	1.28	57
Czechia	11.05.2020	0.88	1.0748	1.28	59
Czechia	12.05.2020	0.86	1.0486	1.25	59
Czechia	13.05.2020	0.83	1.0172	1.21	58
Czechia	14.05.2020	0.8	0.9815	1.17	57
Czechia	15.05.2020	0.77	0.9517	1.14	55
Czechia	16.05.2020	0.74	0.9111	1.09	54
Czechia	17.05.2020	0.71	0.8852	1.07	50
Czechia	18.05.2020	0.72	0.892	1.07	50
Czechia	19.05.2020	0.71	0.8863	1.07	49
Czechia	20.05.2020	0.72	0.9007	1.09	47
Czechia	21.05.2020	0.77	0.9538	1.15	48
Czechia	22.05.2020	0.79	0.9871	1.19	50
Czechia	23.05.2020	0.8	0.9937	1.2	49
Czechia	24.05.2020	0.81	1.012	1.22	49
Czechia	25.05.2020	0.84	1.0461	1.26	50
Czechia	26.05.2020	0.88	1.0869	1.3	52
Czechia	27.05.2020	0.89	1.1015	1.32	54
Czechia	28.05.2020	0.89	1.098	1.31	54
Czechia	29.05.2020	0.9	1.1086	1.32	55
Czechia	30.05.2020	0.91	1.1171	1.33	57
Czechia	31.05.2020	0.9	1.0956	1.3	58
Czechia	01.06.2020	0.89	1.0827	1.29	57
Czechia	02.06.2020	0.92	1.1169	1.32	59
Czechia	03.06.2020	0.94	1.1341	1.34	63
Czechia	04.06.2020	0.93	1.1214	1.32	63
Czechia	05.06.2020	0.92	1.1131	1.31	64
Czechia	06.06.2020	0.94	1.1374	1.34	65
Czechia	07.06.2020	0.98	1.1777	1.38	70
Czechia	08.06.2020	1.03	1.2291	1.43	73
Czechia	09.06.2020	1.09	1.2846	1.49	80
Czechia	10.06.2020	1.14	1.3385	1.54	85
Czechia	11.06.2020	1.2	1.4008	1.6	94
Czechia	12.06.2020	1.24	1.433	1.63	103
Czechia	13.06.2020	1.27	1.4615	1.65	111
Czechia	14.06.2020	1.29	1.4751	1.66	123
Czechia	15.06.2020	1.32	1.4987	1.68	132
Czechia	16.06.2020	1.36	1.5395	1.71	149
Czechia	17.06.2020	1.44	1.608	1.78	165
Czechia	18.06.2020	1.52	1.6857	1.85	193
Denmark	20.02.2020				7
Denmark	21.02.2020				10
Denmark	22.02.2020				13
Denmark	23.02.2020				17
Denmark	24.02.2020	2.81	3.8035	4.93	22
Denmark	25.02.2020	2.5	3.2616	4.11	27
Denmark	26.02.2020	2.35	2.9823	3.67	35
Denmark	27.02.2020	2.24	2.7766	3.36	43
Denmark	28.02.2020	2.18	2.6424	3.14	53
Denmark	29.02.2020	2.1	2.5044	2.93	65
Denmark	01.03.2020	1.97	2.3232	2.69	77
Denmark	02.03.2020	1.83	2.1308	2.45	88
Denmark	03.03.2020	1.66	1.9241	2.2	99
Denmark	04.03.2020	1.47	1.6977	1.93	106
Denmark	05.03.2020	1.28	1.4836	1.69	109
Denmark	06.03.2020	1.11	1.2845	1.46	109
Denmark	07.03.2020	0.96	1.1176	1.28	104
Denmark	08.03.2020	0.88	1.0259	1.17	99
Denmark	09.03.2020	0.87	1.0135	1.16	99
Denmark	10.03.2020	0.91	1.0566	1.2	103
Denmark	11.03.2020	0.98	1.1326	1.28	110
Denmark	12.03.2020	1.06	1.2127	1.37	119
Denmark	13.03.2020	1.11	1.2655	1.42	128
Denmark	14.03.2020	1.15	1.3095	1.47	135
Denmark	15.03.2020	1.19	1.3504	1.51	147
Denmark	16.03.2020	1.23	1.3814	1.53	158
Denmark	17.03.2020	1.26	1.4112	1.56	172
Denmark	18.03.2020	1.28	1.4243	1.57	187
Denmark	19.03.2020	1.28	1.4262	1.57	201
Denmark	20.03.2020	1.28	1.4168	1.55	217
Denmark	21.03.2020	1.26	1.3883	1.52	231
Denmark	22.03.2020	1.23	1.3553	1.48	243
Denmark	23.03.2020	1.21	1.3296	1.45	256
Denmark	24.03.2020	1.17	1.2887	1.4	270
Denmark	25.03.2020	1.12	1.2338	1.34	275
Denmark	26.03.2020	1.08	1.186	1.29	280
Denmark	27.03.2020	1.03	1.1293	1.22	284
Denmark	28.03.2020	0.97	1.0639	1.15	279
Denmark	29.03.2020	0.91	0.9987	1.09	272
Denmark	30.03.2020	0.84	0.9307	1.01	260
Denmark	31.03.2020	0.79	0.8739	0.95	244
Denmark	01.04.2020	0.75	0.8306	0.91	231
Denmark	02.04.2020	0.71	0.7948	0.87	216
Denmark	03.04.2020	0.69	0.7733	0.85	202
Denmark	04.04.2020	0.67	0.7583	0.84	191
Denmark	05.04.2020	0.68	0.7649	0.85	178
Denmark	06.04.2020	0.71	0.7986	0.88	176
Denmark	07.04.2020	0.74	0.8317	0.92	174
Denmark	08.04.2020	0.77	0.8693	0.96	171
Denmark	09.04.2020	0.8	0.8986	1	172
Denmark	10.04.2020	0.81	0.9125	1.01	168
Denmark	11.04.2020	0.82	0.9221	1.02	166
Denmark	12.04.2020	0.82	0.927	1.03	163
Denmark	13.04.2020	0.83	0.935	1.04	161
Denmark	14.04.2020	0.83	0.9417	1.05	160
Denmark	15.04.2020	0.84	0.947	1.05	158
Denmark	16.04.2020	0.84	0.9509	1.06	157
Denmark	17.04.2020	0.83	0.9412	1.05	155
Denmark	18.04.2020	0.81	0.9241	1.03	150
Denmark	19.04.2020	0.8	0.9137	1.02	146
Denmark	20.04.2020	0.78	0.8958	1	143
Denmark	21.04.2020	0.77	0.8864	0.99	136
Denmark	22.04.2020	0.78	0.8892	1	135
Denmark	23.04.2020	0.77	0.8873	1	131
Denmark	24.04.2020	0.77	0.882	0.99	128
Denmark	25.04.2020	0.77	0.8868	1	123
Denmark	26.04.2020	0.77	0.8843	1	123
Denmark	27.04.2020	0.75	0.8735	0.99	116
Denmark	28.04.2020	0.74	0.8617	0.98	114
Denmark	29.04.2020	0.73	0.8459	0.96	107
Denmark	30.04.2020	0.71	0.8308	0.95	104
Denmark	01.05.2020	0.68	0.7953	0.91	97
Denmark	02.05.2020	0.65	0.7684	0.89	89
Denmark	03.05.2020	0.63	0.752	0.87	84
Denmark	04.05.2020	0.62	0.7378	0.86	78
Denmark	05.05.2020	0.6	0.7191	0.84	73
Denmark	06.05.2020	0.59	0.7206	0.85	66
Denmark	07.05.2020	0.61	0.7456	0.88	65
Denmark	08.05.2020	0.64	0.7783	0.92	62
Denmark	09.05.2020	0.67	0.8226	0.97	62
Denmark	10.05.2020	0.69	0.8492	1.01	61
Denmark	11.05.2020	0.69	0.8529	1.01	59
Denmark	12.05.2020	0.7	0.8632	1.03	56
Denmark	13.05.2020	0.72	0.8854	1.06	56
Denmark	14.05.2020	0.71	0.8735	1.05	55
Denmark	15.05.2020	0.68	0.849	1.02	51
Denmark	16.05.2020	0.68	0.848	1.02	49
Denmark	17.05.2020	0.68	0.8491	1.03	48
Denmark	18.05.2020	0.68	0.8609	1.04	46
Denmark	19.05.2020	0.68	0.8634	1.05	46
Denmark	20.05.2020	0.68	0.8637	1.05	43
Denmark	21.05.2020	0.7	0.8822	1.08	43
Denmark	22.05.2020	0.69	0.8791	1.08	42
Denmark	23.05.2020	0.69	0.884	1.09	40
Denmark	24.05.2020	0.7	0.8985	1.11	40
Denmark	25.05.2020	0.7	0.9008	1.11	39
Denmark	26.05.2020	0.69	0.889	1.1	38
Denmark	27.05.2020	0.7	0.899	1.12	36
Denmark	28.05.2020	0.73	0.9346	1.16	37
Denmark	29.05.2020	0.73	0.9453	1.17	37
Denmark	30.05.2020	0.72	0.9386	1.17	36
Denmark	31.05.2020	0.71	0.9272	1.16	35
Denmark	01.06.2020	0.71	0.9281	1.16	34
Denmark	02.06.2020	0.74	0.9577	1.19	34
Denmark	03.06.2020	0.75	0.9748	1.22	35
Denmark	04.06.2020	0.81	1.0457	1.3	34
Denmark	05.06.2020	0.89	1.1408	1.4	39
Denmark	06.06.2020	0.91	1.1529	1.42	40
Denmark	07.06.2020	0.9	1.1468	1.41	40
Denmark	08.06.2020	0.87	1.103	1.36	41
Denmark	09.06.2020	0.82	1.0469	1.29	39
Denmark	10.06.2020	0.8	1.0252	1.26	39
Denmark	11.06.2020	0.8	1.0263	1.26	39
Denmark	12.06.2020	0.8	1.0217	1.26	40
Denmark	13.06.2020	0.82	1.0449	1.28	39
Denmark	14.06.2020	0.85	1.0808	1.32	42
Denmark	15.06.2020	0.83	1.0499	1.29	42
Denmark	16.06.2020	0.83	1.0519	1.29	40
Denmark	17.06.2020	0.83	1.0536	1.29	43
Denmark	18.06.2020	0.77	0.9831	1.21	41
Estonia	29.02.2020				7
Estonia	01.03.2020				8
Estonia	02.03.2020				10
Estonia	03.03.2020				13
Estonia	04.03.2020	2.25	3.247	4.41	16
Estonia	05.03.2020	1.98	2.7607	3.66	18
Estonia	06.03.2020	1.8	2.4487	3.18	23
Estonia	07.03.2020	1.56	2.1022	2.7	25
Estonia	08.03.2020	1.39	1.8494	2.36	27
Estonia	09.03.2020	1.24	1.6444	2.09	29
Estonia	10.03.2020	1.1	1.4568	1.84	30
Estonia	11.03.2020	0.99	1.305	1.65	30
Estonia	12.03.2020	0.96	1.259	1.59	30
Estonia	13.03.2020	0.98	1.2772	1.6	33
Estonia	14.03.2020	1.03	1.3232	1.64	35
Estonia	15.03.2020	1.1	1.3964	1.71	39
Estonia	16.03.2020	1.14	1.4334	1.74	43
Estonia	17.03.2020	1.15	1.4316	1.73	46
Estonia	18.03.2020	1.14	1.4125	1.7	49
Estonia	19.03.2020	1.1	1.3604	1.63	52
Estonia	20.03.2020	1.03	1.2642	1.52	53
Estonia	21.03.2020	0.96	1.1834	1.42	52
Estonia	22.03.2020	0.87	1.0801	1.3	53
Estonia	23.03.2020	0.81	1.0096	1.22	48
Estonia	24.03.2020	0.8	0.999	1.2	50
Estonia	25.03.2020	0.79	0.9834	1.19	49
Estonia	26.03.2020	0.8	0.9953	1.2	49
Estonia	27.03.2020	0.79	0.9801	1.18	50
Estonia	28.03.2020	0.73	0.9144	1.11	47
Estonia	29.03.2020	0.65	0.8291	1.02	43
Estonia	30.03.2020	0.59	0.7599	0.94	38
Estonia	31.03.2020	0.55	0.7208	0.9	35
Estonia	01.04.2020	0.53	0.7015	0.88	32
Estonia	02.04.2020	0.54	0.7233	0.92	30
Estonia	03.04.2020	0.58	0.7763	0.98	30
Estonia	04.04.2020	0.59	0.7919	1.01	30
Estonia	05.04.2020	0.58	0.7844	1.01	27
Estonia	06.04.2020	0.59	0.7971	1.03	26
Estonia	07.04.2020	0.6	0.823	1.06	25
Estonia	08.04.2020	0.62	0.8483	1.1	25
Estonia	09.04.2020	0.6	0.8351	1.09	24
Estonia	10.04.2020	0.57	0.7961	1.05	22
Estonia	11.04.2020	0.54	0.771	1.03	20
Estonia	12.04.2020	0.52	0.7468	1.01	19
Estonia	13.04.2020	0.49	0.7241	0.99	17
Estonia	14.04.2020	0.47	0.7017	0.97	16
Estonia	15.04.2020	0.46	0.7023	0.98	14
Estonia	16.04.2020	0.48	0.7298	1.02	14
Estonia	17.04.2020	0.45	0.7033	1	13
Estonia	18.04.2020	0.43	0.6971	1.01	11
Estonia	19.04.2020	0.44	0.7189	1.05	11
Estonia	20.04.2020	0.42	0.7066	1.05	10
Estonia	21.04.2020	0.37	0.6491	0.99	9
Estonia	22.04.2020	0.34	0.6198	0.97	7
Estonia	23.04.2020	0.34	0.6316	1	7
Estonia	24.04.2020	0.3	0.5977	0.98	6
Estonia	25.04.2020	0.29	0.6087	1.02	5
Estonia	26.04.2020	0.33	0.6801	1.14	5
Estonia	27.04.2020	0.37	0.7616	1.27	5
Estonia	28.04.2020	0.36	0.7685	1.31	5
Estonia	29.04.2020	0.39	0.8382	1.43	4
Estonia	30.04.2020	0.49	0.9929	1.66	5
Estonia	01.05.2020	0.52	1.0555	1.76	5
Estonia	02.05.2020	0.54	1.0952	1.83	5
Estonia	03.05.2020	0.54	1.1113	1.86	5
Estonia	04.05.2020	0.55	1.1144	1.86	5
Estonia	05.05.2020	0.55	1.1123	1.86	5
Estonia	06.05.2020	0.62	1.2098	1.98	5
Estonia	07.05.2020	0.68	1.3049	2.1	6
Estonia	08.05.2020	0.67	1.2849	2.07	6
Estonia	09.05.2020	0.65	1.2446	2.01	6
Estonia	10.05.2020	0.63	1.1988	1.93	6
Estonia	11.05.2020	0.61	1.1603	1.87	6
Estonia	12.05.2020	0.59	1.1323	1.83	6
Estonia	13.05.2020	0.58	1.1135	1.8	6
Estonia	14.05.2020	0.58	1.1014	1.78	6
Estonia	15.05.2020	0.57	1.094	1.76	6
Estonia	16.05.2020	0.57	1.0895	1.76	6
Estonia	17.05.2020	0.57	1.0869	1.75	6
Estonia	18.05.2020	0.57	1.0853	1.75	6
Estonia	19.05.2020	0.57	1.0844	1.75	6
Estonia	20.05.2020	0.63	1.1673	1.85	6
Estonia	21.05.2020	0.63	1.1654	1.85	7
Estonia	22.05.2020	0.62	1.1538	1.83	6
Estonia	23.05.2020	0.67	1.2166	1.91	7
Estonia	24.05.2020	0.66	1.1959	1.87	7
Estonia	25.05.2020	0.7	1.248	1.93	7
Estonia	26.05.2020	0.74	1.293	1.98	8
Estonia	27.05.2020	0.72	1.2541	1.92	8
Estonia	28.05.2020	0.69	1.2075	1.85	8
Estonia	29.05.2020	0.67	1.1632	1.78	8
Estonia	30.05.2020	0.65	1.1285	1.72	8
Estonia	31.05.2020	0.54	0.9741	1.53	8
Estonia	01.06.2020	0.39	0.7696	1.26	6
Estonia	02.06.2020	0.3	0.6471	1.11	5
Estonia	03.06.2020	0.22	0.5418	0.98	4
Estonia	04.06.2020	0.2	0.5157	0.96	3
Estonia	05.06.2020	0.17	0.4976	0.97	3
Estonia	06.06.2020	0.09	0.3827	0.84	2
Estonia	07.06.2020	0.06	0.3368	0.81	1
Estonia	08.06.2020	0.07	0.4059	0.98	1
Estonia	09.06.2020	0.09	0.5052	1.22	1
Estonia	10.06.2020	0.12	0.6385	1.54	1
Estonia	11.06.2020	0.15	0.7981	1.92	1
Estonia	12.06.2020	0.19	0.9669	2.33	1
Estonia	13.06.2020	0.22	1.1234	2.71	1
Estonia	14.06.2020	0.44	1.668	3.66	1
Estonia	15.06.2020	0.47	1.7789	3.9	2
Estonia	16.06.2020	0.26	1.3225	3.18	1
Estonia	17.06.2020	0.45	1.6743	3.67	1
Estonia	18.06.2020	0.65	2.0411	4.18	2
Finland	26.02.2020				7
Finland	27.02.2020				9
Finland	28.02.2020				11
Finland	29.02.2020				14
Finland	01.03.2020	2.58	3.599	4.77	19
Finland	02.03.2020	2.26	3.0454	3.94	22
Finland	03.03.2020	2.09	2.7437	3.47	28
Finland	04.03.2020	1.98	2.528	3.14	33
Finland	05.03.2020	1.85	2.3298	2.85	40
Finland	06.03.2020	1.69	2.1042	2.55	45
Finland	07.03.2020	1.54	1.8993	2.28	50
Finland	08.03.2020	1.38	1.6954	2.02	54
Finland	09.03.2020	1.27	1.5465	1.84	56
Finland	10.03.2020	1.21	1.4659	1.73	60
Finland	11.03.2020	1.17	1.4139	1.66	64
Finland	12.03.2020	1.17	1.3984	1.64	68
Finland	13.03.2020	1.18	1.4062	1.64	74
Finland	14.03.2020	1.19	1.4022	1.62	80
Finland	15.03.2020	1.16	1.3683	1.58	85
Finland	16.03.2020	1.13	1.3252	1.53	88
Finland	17.03.2020	1.08	1.2656	1.45	92
Finland	18.03.2020	1.03	1.2098	1.39	92
Finland	19.03.2020	1	1.1729	1.34	95
Finland	20.03.2020	0.99	1.1593	1.33	96
Finland	21.03.2020	0.99	1.1479	1.31	101
Finland	22.03.2020	0.97	1.1242	1.28	101
Finland	23.03.2020	0.99	1.1462	1.3	103
Finland	24.03.2020	1.02	1.1743	1.33	111
Finland	25.03.2020	1.04	1.194	1.35	114
Finland	26.03.2020	1.07	1.2261	1.38	121
Finland	27.03.2020	1.09	1.2491	1.4	128
Finland	28.03.2020	1.1	1.2535	1.41	135
Finland	29.03.2020	1.07	1.2152	1.36	140
Finland	30.03.2020	1	1.143	1.28	139
Finland	31.03.2020	0.93	1.0637	1.19	136
Finland	01.04.2020	0.87	0.9958	1.12	131
Finland	02.04.2020	0.82	0.9407	1.06	127
Finland	03.04.2020	0.79	0.9075	1.03	121
Finland	04.04.2020	0.76	0.8816	1	119
Finland	05.04.2020	0.75	0.8706	0.99	112
Finland	06.04.2020	0.77	0.8923	1.01	112
Finland	07.04.2020	0.8	0.9216	1.05	112
Finland	08.04.2020	0.83	0.9629	1.09	113
Finland	09.04.2020	0.88	1.0128	1.15	116
Finland	10.04.2020	0.9	1.0381	1.17	120
Finland	11.04.2020	0.89	1.0275	1.16	119
Finland	12.04.2020	0.87	1.0098	1.14	117
Finland	13.04.2020	0.85	0.9825	1.11	116
Finland	14.04.2020	0.83	0.9584	1.09	112
Finland	15.04.2020	0.81	0.9434	1.07	111
Finland	16.04.2020	0.8	0.9247	1.05	108
Finland	17.04.2020	0.78	0.9052	1.03	105
Finland	18.04.2020	0.76	0.8885	1.02	101
Finland	19.04.2020	0.76	0.8882	1.02	98
Finland	20.04.2020	0.76	0.8908	1.02	97
Finland	21.04.2020	0.77	0.9041	1.04	94
Finland	22.04.2020	0.79	0.9222	1.06	95
Finland	23.04.2020	0.79	0.9237	1.06	93
Finland	24.04.2020	0.79	0.9268	1.07	91
Finland	25.04.2020	0.79	0.9278	1.07	90
Finland	26.04.2020	0.78	0.9225	1.06	88
Finland	27.04.2020	0.78	0.922	1.06	86
Finland	28.04.2020	0.78	0.9271	1.07	85
Finland	29.04.2020	0.78	0.9215	1.07	84
Finland	30.04.2020	0.75	0.8982	1.04	81
Finland	01.05.2020	0.7	0.8455	0.99	77
Finland	02.05.2020	0.64	0.7818	0.92	69
Finland	03.05.2020	0.61	0.7456	0.88	63
Finland	04.05.2020	0.59	0.722	0.86	59
Finland	05.05.2020	0.57	0.7097	0.85	54
Finland	06.05.2020	0.58	0.7209	0.87	51
Finland	07.05.2020	0.61	0.7568	0.91	49
Finland	08.05.2020	0.63	0.7941	0.96	49
Finland	09.05.2020	0.64	0.8105	0.98	47
Finland	10.05.2020	0.62	0.791	0.97	45
Finland	11.05.2020	0.58	0.7523	0.93	40
Finland	12.05.2020	0.57	0.7386	0.92	37
Finland	13.05.2020	0.56	0.7371	0.92	35
Finland	14.05.2020	0.59	0.772	0.97	33
Finland	15.05.2020	0.63	0.8223	1.03	34
Finland	16.05.2020	0.64	0.8466	1.06	33
Finland	17.05.2020	0.67	0.8758	1.1	32
Finland	18.05.2020	0.71	0.9255	1.16	32
Finland	19.05.2020	0.72	0.9414	1.18	33
Finland	20.05.2020	0.72	0.9492	1.2	31
Finland	21.05.2020	0.71	0.9355	1.18	32
Finland	22.05.2020	0.65	0.8727	1.11	29
Finland	23.05.2020	0.58	0.7939	1.03	27
Finland	24.05.2020	0.51	0.7189	0.94	23
Finland	25.05.2020	0.48	0.683	0.91	21
Finland	26.05.2020	0.45	0.6545	0.88	19
Finland	27.05.2020	0.45	0.6672	0.91	17
Finland	28.05.2020	0.48	0.7052	0.96	17
Finland	29.05.2020	0.52	0.7691	1.05	16
Finland	30.05.2020	0.59	0.8581	1.16	17
Finland	31.05.2020	0.59	0.8649	1.18	17
Finland	01.06.2020	0.55	0.8251	1.15	15
Finland	02.06.2020	0.52	0.7999	1.12	14
Finland	03.06.2020	0.5	0.7734	1.1	13
Finland	04.06.2020	0.45	0.718	1.04	12
Finland	05.06.2020	0.42	0.6938	1.02	10
Finland	06.06.2020	0.39	0.6715	1.01	10
Finland	07.06.2020	0.34	0.6112	0.94	8
Finland	08.06.2020	0.31	0.5831	0.93	7
Finland	09.06.2020	0.34	0.6435	1.02	6
Finland	10.06.2020	0.42	0.7696	1.21	7
Finland	11.06.2020	0.47	0.8566	1.34	7
Finland	12.06.2020	0.51	0.9325	1.46	7
Finland	13.06.2020	0.59	1.0533	1.63	7
Finland	14.06.2020	0.66	1.1581	1.77	8
Finland	15.06.2020	0.62	1.1024	1.7	8
Finland	16.06.2020	0.67	1.1608	1.77	7
Finland	17.06.2020	0.81	1.3475	2	9
Finland	18.06.2020	0.85	1.3887	2.04	10
France	10.02.2020				6
France	11.02.2020				8
France	12.02.2020				12
France	13.02.2020				14
France	14.02.2020	2.91	4.0041	5.26	19
France	15.02.2020	2.6	3.4421	4.39	25
France	16.02.2020	2.56	3.2689	4.05	31
France	17.02.2020	2.61	3.2202	3.88	43
France	18.02.2020	2.57	3.1019	3.67	55
France	19.02.2020	2.54	2.9935	3.47	70
France	20.02.2020	2.5	2.8927	3.3	89
France	21.02.2020	2.49	2.8322	3.19	112
France	22.02.2020	2.45	2.7498	3.06	143
France	23.02.2020	2.39	2.6561	2.92	175
France	24.02.2020	2.32	2.5506	2.78	217
France	25.02.2020	2.25	2.4564	2.66	260
France	26.02.2020	2.2	2.3828	2.56	317
France	27.02.2020	2.14	2.3072	2.47	379
France	28.02.2020	2.09	2.2413	2.38	451
France	29.02.2020	2.04	2.1718	2.3	534
France	01.03.2020	1.98	2.1029	2.22	623
France	02.03.2020	1.94	2.0498	2.15	725
France	03.03.2020	1.91	2.0065	2.1	844
France	04.03.2020	1.87	1.9639	2.05	976
France	05.03.2020	1.83	1.9181	2	1121
France	06.03.2020	1.79	1.874	1.94	1277
France	07.03.2020	1.76	1.831	1.9	1452
France	08.03.2020	1.71	1.7788	1.84	1637
France	09.03.2020	1.66	1.7223	1.78	1820
France	10.03.2020	1.62	1.6761	1.73	2014
France	11.03.2020	1.58	1.6328	1.68	2232
France	12.03.2020	1.54	1.5914	1.63	2441
France	13.03.2020	1.51	1.5559	1.6	2670
France	14.03.2020	1.48	1.5229	1.56	2903
France	15.03.2020	1.44	1.4898	1.53	3145
France	16.03.2020	1.41	1.4563	1.49	3380
France	17.03.2020	1.38	1.4221	1.45	3619
France	18.03.2020	1.34	1.3799	1.41	3844
France	19.03.2020	1.3	1.3332	1.36	4023
France	20.03.2020	1.25	1.2841	1.31	4190
France	21.03.2020	1.2	1.2385	1.26	4303
France	22.03.2020	1.16	1.1978	1.22	4428
France	23.03.2020	1.12	1.1579	1.18	4500
France	24.03.2020	1.09	1.123	1.15	4553
France	25.03.2020	1.06	1.0925	1.11	4588
France	26.03.2020	1.04	1.0679	1.09	4604
France	27.03.2020	1.03	1.0563	1.08	4621
France	28.03.2020	1.04	1.0661	1.09	4692
France	29.03.2020	1.07	1.0984	1.12	4853
France	30.03.2020	1.11	1.1424	1.16	5104
France	31.03.2020	1.16	1.1867	1.21	5387
France	01.04.2020	1.19	1.2208	1.24	5704
France	02.04.2020	1.2	1.2349	1.26	5999
France	03.04.2020	1.19	1.2188	1.24	6246
France	04.04.2020	1.14	1.1667	1.19	6342
France	05.04.2020	1.05	1.0803	1.1	6253
France	06.04.2020	0.94	0.9626	0.98	5919
France	07.04.2020	0.8	0.8275	0.84	5316
France	08.04.2020	0.68	0.6998	0.71	4550
France	09.04.2020	0.58	0.6013	0.61	3797
France	10.04.2020	0.52	0.5411	0.55	3190
France	11.04.2020	0.48	0.5067	0.52	2758
France	12.04.2020	0.46	0.4873	0.5	2364
France	13.04.2020	0.46	0.4881	0.5	2063
France	14.04.2020	0.49	0.5109	0.53	1858
France	15.04.2020	0.52	0.547	0.56	1736
France	16.04.2020	0.56	0.5883	0.61	1620
France	17.04.2020	0.61	0.6372	0.66	1538
France	18.04.2020	0.65	0.6859	0.71	1482
France	19.04.2020	0.69	0.7232	0.75	1425
France	20.04.2020	0.7	0.7388	0.77	1356
France	21.04.2020	0.69	0.7299	0.76	1260
France	22.04.2020	0.67	0.7052	0.73	1149
France	23.04.2020	0.64	0.6828	0.71	1036
France	24.04.2020	0.64	0.6841	0.72	952
France	25.04.2020	0.69	0.7294	0.76	912
France	26.04.2020	0.76	0.8105	0.85	937
France	27.04.2020	0.84	0.8851	0.92	970
France	28.04.2020	0.87	0.9247	0.97	975
France	29.04.2020	0.86	0.9152	0.96	953
France	30.04.2020	0.8	0.8531	0.89	892
France	01.05.2020	0.71	0.7571	0.8	793
France	02.05.2020	0.61	0.6592	0.7	676
France	03.05.2020	0.54	0.589	0.62	569
France	04.05.2020	0.52	0.5692	0.61	494
France	05.05.2020	0.55	0.5928	0.63	465
France	06.05.2020	0.59	0.6386	0.68	447
France	07.05.2020	0.65	0.7043	0.75	438
France	08.05.2020	0.72	0.7801	0.83	440
France	09.05.2020	0.79	0.8537	0.91	443
France	10.05.2020	0.86	0.9258	0.99	449
France	11.05.2020	0.93	1.0007	1.07	462
France	12.05.2020	0.99	1.0672	1.13	484
France	13.05.2020	1.05	1.1241	1.19	503
France	14.05.2020	1.08	1.1579	1.23	531
France	15.05.2020	1.09	1.1695	1.24	544
France	16.05.2020	1.11	1.1912	1.26	565
France	17.05.2020	1.16	1.2376	1.31	598
France	18.05.2020	1.22	1.2933	1.36	651
France	19.05.2020	1.25	1.331	1.4	703
France	20.05.2020	1.26	1.3338	1.4	752
France	21.05.2020	1.2	1.2715	1.34	784
France	22.05.2020	1.07	1.142	1.2	770
France	23.05.2020	0.92	0.9803	1.03	714
France	24.05.2020	0.77	0.8256	0.87	630
France	25.05.2020	0.66	0.7134	0.76	542
France	26.05.2020	0.61	0.6658	0.71	478
France	27.05.2020	0.63	0.6826	0.73	451
France	28.05.2020	0.68	0.7414	0.79	452
France	29.05.2020	0.75	0.811	0.86	460
France	30.05.2020	0.8	0.8695	0.93	463
France	31.05.2020	0.84	0.9039	0.96	461
France	01.06.2020	0.86	0.9273	0.99	451
France	02.06.2020	0.89	0.9581	1.02	452
France	03.06.2020	0.91	0.981	1.05	459
France	04.06.2020	0.93	0.9996	1.06	458
France	05.06.2020	0.94	1.0165	1.08	466
France	06.06.2020	0.94	1.0093	1.08	468
France	07.06.2020	0.92	0.9967	1.06	458
France	08.06.2020	0.92	0.9956	1.06	458
France	09.06.2020	0.94	1.0103	1.08	459
France	10.06.2020	0.97	1.0435	1.11	472
France	11.06.2020	1	1.0771	1.14	489
France	12.06.2020	1.02	1.0963	1.16	504
France	13.06.2020	1.02	1.094	1.16	513
France	14.06.2020	1.01	1.0842	1.15	515
France	15.06.2020	1.01	1.0884	1.15	522
France	16.06.2020	1.05	1.1203	1.19	539
France	17.06.2020	1.13	1.2023	1.27	573
France	18.06.2020	1.25	1.3311	1.4	642
Germany	11.02.2020				8
Germany	12.02.2020				11
Germany	13.02.2020				16
Germany	14.02.2020				20
Germany	15.02.2020	3.04	3.9852	5.05	26
Germany	16.02.2020	2.78	3.5214	4.33	34
Germany	17.02.2020	2.71	3.3265	3.99	45
Germany	18.02.2020	2.67	3.1983	3.76	59
Germany	19.02.2020	2.63	3.0804	3.55	76
Germany	20.02.2020	2.6	2.986	3.39	97
Germany	21.02.2020	2.59	2.9284	3.28	124
Germany	22.02.2020	2.56	2.8601	3.16	159
Germany	23.02.2020	2.51	2.7731	3.04	199
Germany	24.02.2020	2.46	2.6848	2.91	248
Germany	25.02.2020	2.4	2.6016	2.8	306
Germany	26.02.2020	2.36	2.5345	2.71	376
Germany	27.02.2020	2.31	2.4739	2.63	461
Germany	28.02.2020	2.27	2.4091	2.55	560
Germany	29.02.2020	2.22	2.3458	2.47	674
Germany	01.03.2020	2.18	2.2941	2.4	808
Germany	02.03.2020	2.15	2.2579	2.35	968
Germany	03.03.2020	2.13	2.23	2.32	1160
Germany	04.03.2020	2.11	2.1983	2.28	1384
Germany	05.03.2020	2.06	2.1408	2.21	1639
Germany	06.03.2020	2	2.0742	2.14	1898
Germany	07.03.2020	1.93	1.9975	2.05	2204
Germany	08.03.2020	1.85	1.9096	1.96	2497
Germany	09.03.2020	1.77	1.8244	1.87	2810
Germany	10.03.2020	1.69	1.7409	1.78	3123
Germany	11.03.2020	1.61	1.6584	1.7	3433
Germany	12.03.2020	1.53	1.5775	1.61	3721
Germany	13.03.2020	1.46	1.5064	1.54	3988
Germany	14.03.2020	1.4	1.4407	1.47	4259
Germany	15.03.2020	1.35	1.3845	1.41	4478
Germany	16.03.2020	1.31	1.3419	1.37	4723
Germany	17.03.2020	1.27	1.3046	1.33	4952
Germany	18.03.2020	1.24	1.2693	1.29	5160
Germany	19.03.2020	1.2	1.2278	1.25	5338
Germany	20.03.2020	1.14	1.1747	1.2	5429
Germany	21.03.2020	1.08	1.1137	1.13	5426
Germany	22.03.2020	1.02	1.0533	1.07	5344
Germany	23.03.2020	0.97	1.0003	1.02	5224
Germany	24.03.2020	0.93	0.9594	0.98	5078
Germany	25.03.2020	0.9	0.9317	0.95	4950
Germany	26.03.2020	0.88	0.9094	0.93	4826
Germany	27.03.2020	0.86	0.8826	0.9	4664
Germany	28.03.2020	0.82	0.8502	0.87	4431
Germany	29.03.2020	0.79	0.8191	0.84	4173
Germany	30.03.2020	0.77	0.7952	0.81	3923
Germany	31.03.2020	0.75	0.7816	0.8	3703
Germany	01.04.2020	0.75	0.7749	0.79	3518
Germany	02.04.2020	0.74	0.7657	0.78	3334
Germany	03.04.2020	0.72	0.7511	0.77	3117
Germany	04.04.2020	0.71	0.734	0.75	2896
Germany	05.04.2020	0.69	0.7204	0.74	2676
Germany	06.04.2020	0.69	0.7205	0.74	2494
Germany	07.04.2020	0.71	0.7378	0.76	2376
Germany	08.04.2020	0.73	0.7647	0.79	2303
Germany	09.04.2020	0.76	0.7875	0.81	2240
Germany	10.04.2020	0.76	0.7976	0.82	2152
Germany	11.04.2020	0.76	0.7939	0.82	2047
Germany	12.04.2020	0.75	0.7796	0.8	1923
Germany	13.04.2020	0.73	0.7661	0.79	1795
Germany	14.04.2020	0.73	0.7612	0.79	1693
Germany	15.04.2020	0.73	0.7655	0.79	1608
Germany	16.04.2020	0.73	0.7703	0.8	1544
Germany	17.04.2020	0.73	0.7642	0.79	1460
Germany	18.04.2020	0.72	0.7538	0.78	1362
Germany	19.04.2020	0.7	0.7407	0.77	1276
Germany	20.04.2020	0.69	0.7309	0.76	1180
Germany	21.04.2020	0.7	0.7355	0.77	1112
Germany	22.04.2020	0.71	0.7494	0.78	1063
Germany	23.04.2020	0.72	0.7637	0.8	1021
Germany	24.04.2020	0.73	0.7716	0.81	975
Germany	25.04.2020	0.73	0.7752	0.81	924
Germany	26.04.2020	0.74	0.7861	0.82	879
Germany	27.04.2020	0.76	0.8078	0.85	854
Germany	28.04.2020	0.78	0.8329	0.87	837
Germany	29.04.2020	0.81	0.8624	0.9	822
Germany	30.04.2020	0.83	0.8779	0.92	819
Germany	01.05.2020	0.81	0.8671	0.91	786
Germany	02.05.2020	0.79	0.8424	0.89	747
Germany	03.05.2020	0.76	0.8146	0.86	700
Germany	04.05.2020	0.75	0.8019	0.85	660
Germany	05.05.2020	0.76	0.809	0.85	636
Germany	06.05.2020	0.77	0.8244	0.87	622
Germany	07.05.2020	0.79	0.8453	0.89	606
Germany	08.05.2020	0.8	0.8627	0.91	599
Germany	09.05.2020	0.81	0.8738	0.92	581
Germany	10.05.2020	0.83	0.8884	0.94	571
Germany	11.05.2020	0.83	0.8958	0.95	563
Germany	12.05.2020	0.83	0.8943	0.95	548
Germany	13.05.2020	0.82	0.881	0.94	533
Germany	14.05.2020	0.79	0.8566	0.91	507
Germany	15.05.2020	0.77	0.8277	0.88	481
Germany	16.05.2020	0.74	0.8022	0.86	450
Germany	17.05.2020	0.73	0.7944	0.85	426
Germany	18.05.2020	0.75	0.8116	0.87	411
Germany	19.05.2020	0.77	0.838	0.9	409
Germany	20.05.2020	0.79	0.8577	0.92	400
Germany	21.05.2020	0.8	0.8675	0.93	392
Germany	22.05.2020	0.79	0.8591	0.92	378
Germany	23.05.2020	0.77	0.8413	0.9	359
Germany	24.05.2020	0.76	0.8291	0.89	341
Germany	25.05.2020	0.76	0.8317	0.9	328
Germany	26.05.2020	0.78	0.8589	0.93	321
Germany	27.05.2020	0.83	0.9084	0.98	325
Germany	28.05.2020	0.88	0.9652	1.04	333
Germany	29.05.2020	0.92	1.0011	1.08	343
Germany	30.05.2020	0.93	1.0096	1.09	341
Germany	31.05.2020	0.92	1.001	1.08	340
Germany	01.06.2020	0.91	0.9938	1.07	333
Germany	02.06.2020	0.91	0.9912	1.07	336
Germany	03.06.2020	0.92	1.0067	1.08	332
Germany	04.06.2020	0.97	1.0529	1.13	346
Germany	05.06.2020	1.04	1.1282	1.21	362
Germany	06.06.2020	1.12	1.214	1.3	397
Germany	07.06.2020	1.19	1.2846	1.37	426
Germany	08.06.2020	1.25	1.342	1.43	463
Germany	09.06.2020	1.27	1.3662	1.45	500
Germany	10.06.2020	1.26	1.354	1.44	531
Germany	11.06.2020	1.22	1.301	1.38	555
Germany	12.06.2020	1.14	1.2248	1.3	560
Germany	13.06.2020	1.07	1.1416	1.21	561
Germany	14.06.2020	0.99	1.0667	1.13	547
Germany	15.06.2020	0.95	1.0163	1.08	538
Germany	16.06.2020	0.92	0.9914	1.05	530
Germany	17.06.2020	0.92	0.9903	1.05	531
Germany	18.06.2020	0.92	0.9905	1.05	536
Greece	26.02.2020				8
Greece	27.02.2020				10
Greece	28.02.2020				13
Greece	29.02.2020				17
Greece	01.03.2020	2.49	3.4159	4.47	20
Greece	02.03.2020	2.18	2.9039	3.71	25
Greece	03.03.2020	1.98	2.5682	3.22	30
Greece	04.03.2020	1.81	2.3143	2.86	35
Greece	05.03.2020	1.63	2.0613	2.52	40
Greece	06.03.2020	1.48	1.8461	2.24	43
Greece	07.03.2020	1.36	1.6873	2.04	47
Greece	08.03.2020	1.25	1.544	1.86	50
Greece	09.03.2020	1.15	1.4144	1.7	52
Greece	10.03.2020	1.06	1.3085	1.57	53
Greece	11.03.2020	1.02	1.2559	1.5	54
Greece	12.03.2020	1.03	1.256	1.49	57
Greece	13.03.2020	1.05	1.2759	1.51	61
Greece	14.03.2020	1.08	1.2948	1.52	65
Greece	15.03.2020	1.09	1.3061	1.53	69
Greece	16.03.2020	1.08	1.2911	1.51	73
Greece	17.03.2020	1.05	1.2548	1.46	75
Greece	18.03.2020	1.02	1.2122	1.41	77
Greece	19.03.2020	0.98	1.1616	1.35	78
Greece	20.03.2020	0.95	1.1283	1.31	78
Greece	21.03.2020	0.92	1.0913	1.27	80
Greece	22.03.2020	0.88	1.05	1.22	78
Greece	23.03.2020	0.84	1.004	1.17	78
Greece	24.03.2020	0.81	0.9667	1.13	74
Greece	25.03.2020	0.78	0.9382	1.1	74
Greece	26.03.2020	0.73	0.8847	1.04	70
Greece	27.03.2020	0.68	0.8237	0.97	65
Greece	28.03.2020	0.63	0.775	0.92	59
Greece	29.03.2020	0.61	0.7536	0.9	55
Greece	30.03.2020	0.59	0.7388	0.89	52
Greece	31.03.2020	0.58	0.735	0.89	48
Greece	01.04.2020	0.59	0.7484	0.91	46
Greece	02.04.2020	0.59	0.7535	0.92	44
Greece	03.04.2020	0.57	0.7366	0.91	41
Greece	04.04.2020	0.55	0.7134	0.89	37
Greece	05.04.2020	0.52	0.6853	0.86	34
Greece	06.04.2020	0.5	0.6652	0.85	30
Greece	07.04.2020	0.49	0.6677	0.86	28
Greece	08.04.2020	0.51	0.6973	0.9	26
Greece	09.04.2020	0.57	0.772	0.99	26
Greece	10.04.2020	0.63	0.8507	1.09	27
Greece	11.04.2020	0.7	0.941	1.2	27
Greece	12.04.2020	0.8	1.054	1.33	29
Greece	13.04.2020	0.86	1.1325	1.43	31
Greece	14.04.2020	0.85	1.1158	1.41	32
Greece	15.04.2020	0.79	1.0449	1.33	30
Greece	16.04.2020	0.7	0.938	1.2	29
Greece	17.04.2020	0.57	0.7927	1.03	25
Greece	18.04.2020	0.46	0.6635	0.89	21
Greece	19.04.2020	0.39	0.5822	0.8	17
Greece	20.04.2020	0.39	0.5853	0.81	15
Greece	21.04.2020	0.41	0.6229	0.86	15
Greece	22.04.2020	0.44	0.6709	0.94	14
Greece	23.04.2020	0.47	0.7202	1.01	14
Greece	24.04.2020	0.49	0.7633	1.08	13
Greece	25.04.2020	0.51	0.7965	1.13	13
Greece	26.04.2020	0.55	0.8519	1.21	12
Greece	27.04.2020	0.61	0.9365	1.32	13
Greece	28.04.2020	0.64	0.9798	1.38	13
Greece	29.04.2020	0.66	1.0092	1.42	13
Greece	30.04.2020	0.67	1.0255	1.45	13
Greece	01.05.2020	0.7	1.0717	1.5	13
Greece	02.05.2020	0.7	1.0746	1.51	14
Greece	03.05.2020	0.7	1.0712	1.5	13
Greece	04.05.2020	0.7	1.0637	1.49	14
Greece	05.05.2020	0.66	1.0182	1.44	13
Greece	06.05.2020	0.63	0.9752	1.38	13
Greece	07.05.2020	0.6	0.9383	1.34	12
Greece	08.05.2020	0.54	0.8715	1.26	12
Greece	09.05.2020	0.49	0.8109	1.19	10
Greece	10.05.2020	0.45	0.7567	1.13	10
Greece	11.05.2020	0.37	0.6668	1.03	8
Greece	12.05.2020	0.39	0.7084	1.1	7
Greece	13.05.2020	0.43	0.7657	1.18	8
Greece	14.05.2020	0.39	0.7285	1.16	7
Greece	15.05.2020	0.42	0.7865	1.25	6
Greece	16.05.2020	0.5	0.9066	1.42	7
Greece	17.05.2020	0.48	0.9045	1.44	7
Greece	18.05.2020	0.51	0.9497	1.51	6
Greece	19.05.2020	0.58	1.0547	1.65	7
Greece	20.05.2020	0.6	1.0837	1.7	7
Greece	21.05.2020	0.66	1.1704	1.81	7
Greece	22.05.2020	0.77	1.3155	1.99	8
Greece	23.05.2020	0.87	1.4389	2.13	9
Greece	24.05.2020	0.94	1.5233	2.22	10
Greece	25.05.2020	1.04	1.6272	2.32	11
Greece	26.05.2020	1.11	1.6828	2.36	13
Greece	27.05.2020	1.14	1.6948	2.34	14
Greece	28.05.2020	1.11	1.624	2.22	16
Greece	29.05.2020	1.07	1.5455	2.1	16
Greece	30.05.2020	1	1.435	1.94	18
Greece	31.05.2020	0.91	1.3102	1.77	17
Greece	01.06.2020	0.87	1.2483	1.68	18
Greece	02.06.2020	0.79	1.1461	1.55	18
Greece	03.06.2020	0.73	1.067	1.45	17
Greece	04.06.2020	0.71	1.0373	1.41	17
Greece	05.06.2020	0.68	0.9944	1.36	17
Greece	06.06.2020	0.68	0.9913	1.35	16
Greece	07.06.2020	0.73	1.054	1.43	17
Greece	08.06.2020	0.78	1.1201	1.5	18
Greece	09.06.2020	0.81	1.1493	1.54	19
Greece	10.06.2020	0.8	1.1349	1.52	19
Greece	11.06.2020	0.76	1.0823	1.45	19
Greece	12.06.2020	0.69	1.0029	1.36	18
Greece	13.06.2020	0.64	0.9335	1.27	17
Greece	14.06.2020	0.61	0.9051	1.24	16
Greece	15.06.2020	0.6	0.8898	1.22	16
Greece	16.06.2020	0.61	0.9114	1.25	15
Greece	17.06.2020	0.68	0.9967	1.36	16
Greece	18.06.2020	0.72	1.0538	1.43	17
Hungary	06.03.2020				5
Hungary	07.03.2020				7
Hungary	08.03.2020				10
Hungary	09.03.2020				12
Hungary	10.03.2020	2.46	3.5689	4.86	15
Hungary	11.03.2020	2.17	3.0299	4.01	18
Hungary	12.03.2020	1.98	2.6813	3.47	23
Hungary	13.03.2020	1.75	2.3297	2.98	26
Hungary	14.03.2020	1.6	2.0947	2.64	29
Hungary	15.03.2020	1.49	1.918	2.39	33
Hungary	16.03.2020	1.36	1.7398	2.16	36
Hungary	17.03.2020	1.26	1.606	1.98	38
Hungary	18.03.2020	1.21	1.5257	1.86	41
Hungary	19.03.2020	1.15	1.4374	1.75	44
Hungary	20.03.2020	1.1	1.3703	1.66	45
Hungary	21.03.2020	1.07	1.3334	1.61	48
Hungary	22.03.2020	1.05	1.2956	1.56	50
Hungary	23.03.2020	1.03	1.2665	1.52	52
Hungary	24.03.2020	1.01	1.2437	1.49	54
Hungary	25.03.2020	1.01	1.2366	1.47	56
Hungary	26.03.2020	1.04	1.2628	1.49	59
Hungary	27.03.2020	1.07	1.2862	1.51	64
Hungary	28.03.2020	1.09	1.3021	1.53	67
Hungary	29.03.2020	1.11	1.3259	1.55	72
Hungary	30.03.2020	1.13	1.3391	1.55	77
Hungary	31.03.2020	1.14	1.3424	1.55	82
Hungary	01.04.2020	1.13	1.3299	1.53	87
Hungary	02.04.2020	1.1	1.2919	1.48	91
Hungary	03.04.2020	1.04	1.216	1.4	93
Hungary	04.04.2020	0.96	1.1322	1.3	91
Hungary	05.04.2020	0.89	1.0474	1.21	90
Hungary	06.04.2020	0.81	0.9588	1.11	85
Hungary	07.04.2020	0.77	0.9172	1.06	80
Hungary	08.04.2020	0.76	0.9083	1.05	80
Hungary	09.04.2020	0.77	0.9221	1.07	78
Hungary	10.04.2020	0.81	0.9649	1.12	80
Hungary	11.04.2020	0.84	0.9957	1.15	82
Hungary	12.04.2020	0.85	1.0085	1.17	82
Hungary	13.04.2020	0.84	0.9953	1.15	82
Hungary	14.04.2020	0.82	0.9775	1.14	79
Hungary	15.04.2020	0.81	0.9662	1.12	79
Hungary	16.04.2020	0.79	0.9455	1.1	77
Hungary	17.04.2020	0.75	0.9029	1.06	75
Hungary	18.04.2020	0.71	0.8569	1.01	69
Hungary	19.04.2020	0.69	0.8347	0.98	66
Hungary	20.04.2020	0.67	0.819	0.97	63
Hungary	21.04.2020	0.66	0.8078	0.96	60
Hungary	22.04.2020	0.66	0.8129	0.97	57
Hungary	23.04.2020	0.66	0.8195	0.98	56
Hungary	24.04.2020	0.65	0.81	0.97	53
Hungary	25.04.2020	0.62	0.7809	0.94	50
Hungary	26.04.2020	0.59	0.7482	0.91	45
Hungary	27.04.2020	0.56	0.7232	0.89	42
Hungary	28.04.2020	0.56	0.7179	0.89	38
Hungary	29.04.2020	0.57	0.7348	0.91	37
Hungary	30.04.2020	0.59	0.7646	0.95	35
Hungary	01.05.2020	0.62	0.8057	1	35
Hungary	02.05.2020	0.65	0.8438	1.05	34
Hungary	03.05.2020	0.68	0.8884	1.11	34
Hungary	04.05.2020	0.71	0.9261	1.16	34
Hungary	05.05.2020	0.73	0.9556	1.19	34
Hungary	06.05.2020	0.75	0.977	1.22	34
Hungary	07.05.2020	0.75	0.9771	1.22	34
Hungary	08.05.2020	0.76	0.9865	1.23	33
Hungary	09.05.2020	0.76	0.994	1.24	34
Hungary	10.05.2020	0.73	0.9561	1.2	33
Hungary	11.05.2020	0.71	0.9319	1.18	31
Hungary	12.05.2020	0.69	0.9108	1.15	31
Hungary	13.05.2020	0.64	0.8642	1.1	29
Hungary	14.05.2020	0.63	0.8517	1.09	27
Hungary	15.05.2020	0.62	0.8447	1.09	27
Hungary	16.05.2020	0.59	0.8086	1.05	25
Hungary	17.05.2020	0.55	0.7716	1.01	23
Hungary	18.05.2020	0.53	0.7525	1	21
Hungary	19.05.2020	0.53	0.7549	1.01	20
Hungary	20.05.2020	0.55	0.7806	1.04	19
Hungary	21.05.2020	0.56	0.8087	1.09	19
Hungary	22.05.2020	0.56	0.8121	1.1	18
Hungary	23.05.2020	0.57	0.8319	1.13	17
Hungary	24.05.2020	0.58	0.8481	1.16	17
Hungary	25.05.2020	0.56	0.8348	1.15	16
Hungary	26.05.2020	0.54	0.8159	1.13	15
Hungary	27.05.2020	0.54	0.8225	1.15	14
Hungary	28.05.2020	0.52	0.8011	1.13	14
Hungary	29.05.2020	0.49	0.7777	1.11	12
Hungary	30.05.2020	0.47	0.7526	1.09	12
Hungary	31.05.2020	0.41	0.6919	1.03	10
Hungary	01.06.2020	0.41	0.7002	1.05	9
Hungary	02.06.2020	0.41	0.7141	1.08	9
Hungary	03.06.2020	0.38	0.688	1.06	8
Hungary	04.06.2020	0.38	0.6996	1.1	7
Hungary	05.06.2020	0.38	0.7095	1.13	7
Hungary	06.06.2020	0.37	0.717	1.16	6
Hungary	07.06.2020	0.36	0.7197	1.18	6
Hungary	08.06.2020	0.3	0.6515	1.11	5
Hungary	09.06.2020	0.28	0.6374	1.12	4
Hungary	10.06.2020	0.31	0.6996	1.23	4
Hungary	11.06.2020	0.4	0.8618	1.47	4
Hungary	12.06.2020	0.51	1.0466	1.75	5
Hungary	13.06.2020	0.62	1.226	2.01	5
Hungary	14.06.2020	0.79	1.4715	2.34	6
Hungary	15.06.2020	0.78	1.4499	2.3	7
Hungary	16.06.2020	0.74	1.3741	2.18	6
Hungary	17.06.2020	0.76	1.3772	2.16	7
Hungary	18.06.2020	0.72	1.2978	2.03	7
Iceland	27.02.2020				7
Iceland	28.02.2020				10
Iceland	29.02.2020				11
Iceland	01.03.2020				14
Iceland	02.03.2020	2.43	3.4042	4.52	18
Iceland	03.03.2020	2.08	2.8292	3.68	22
Iceland	04.03.2020	1.83	2.4437	3.13	25
Iceland	05.03.2020	1.68	2.2029	2.78	29
Iceland	06.03.2020	1.6	2.0523	2.55	33
Iceland	07.03.2020	1.52	1.9316	2.37	38
Iceland	08.03.2020	1.44	1.8078	2.2	42
Iceland	09.03.2020	1.39	1.7199	2.08	46
Iceland	10.03.2020	1.34	1.6455	1.97	51
Iceland	11.03.2020	1.31	1.5964	1.9	55
Iceland	12.03.2020	1.27	1.5409	1.82	61
Iceland	13.03.2020	1.21	1.4581	1.72	64
Iceland	14.03.2020	1.11	1.3375	1.57	67
Iceland	15.03.2020	1.02	1.2315	1.45	65
Iceland	16.03.2020	0.96	1.1614	1.37	67
Iceland	17.03.2020	0.9	1.0901	1.28	66
Iceland	18.03.2020	0.88	1.0623	1.25	65
Iceland	19.03.2020	0.87	1.048	1.23	67
Iceland	20.03.2020	0.84	1.0116	1.19	66
Iceland	21.03.2020	0.8	0.9726	1.15	64
Iceland	22.03.2020	0.77	0.9392	1.11	62
Iceland	23.03.2020	0.75	0.9125	1.08	60
Iceland	24.03.2020	0.73	0.8923	1.06	58
Iceland	25.03.2020	0.7	0.8614	1.03	56
Iceland	26.03.2020	0.66	0.8173	0.98	52
Iceland	27.03.2020	0.62	0.7838	0.95	48
Iceland	28.03.2020	0.58	0.7365	0.9	45
Iceland	29.03.2020	0.52	0.6726	0.83	39
Iceland	30.03.2020	0.47	0.6264	0.79	34
Iceland	31.03.2020	0.43	0.5803	0.74	30
Iceland	01.04.2020	0.37	0.5202	0.68	25
Iceland	02.04.2020	0.32	0.4633	0.62	20
Iceland	03.04.2020	0.29	0.4369	0.6	16
Iceland	04.04.2020	0.26	0.4201	0.6	14
Iceland	05.04.2020	0.25	0.4139	0.6	11
Iceland	06.04.2020	0.24	0.4209	0.63	10
Iceland	07.04.2020	0.23	0.4201	0.65	8
Iceland	08.04.2020	0.25	0.4679	0.73	7
Iceland	09.04.2020	0.27	0.5188	0.82	7
Iceland	10.04.2020	0.29	0.5685	0.92	6
Iceland	11.04.2020	0.31	0.6106	1	6
Iceland	12.04.2020	0.27	0.5825	1	5
Iceland	13.04.2020	0.22	0.5262	0.95	4
Iceland	14.04.2020	0.15	0.4451	0.87	3
Iceland	15.04.2020	0.13	0.4238	0.87	2
Iceland	16.04.2020	0.15	0.496	1.02	2
Iceland	17.04.2020	0.12	0.4746	1.04	2
Iceland	18.04.2020	0.08	0.428	1.03	1
Iceland	19.04.2020	0.1	0.5159	1.24	1
Iceland	20.04.2020	0.12	0.6296	1.52	1
Iceland	21.04.2020	0.15	0.7711	1.86	1
Iceland	22.04.2020	0.18	0.9283	2.24	1
Iceland	23.04.2020	0.21	1.0821	2.61	1
Iceland	24.04.2020	0.24	1.2145	2.92	1
Iceland	25.04.2020	0.26	1.3162	3.17	1
Iceland	26.04.2020	0.28	1.3871	3.34	1
Iceland	27.04.2020	0.29	1.4331	3.45	1
Iceland	28.04.2020	0.29	1.4614	3.52	1
Iceland	29.04.2020	0.29	1.4782	3.56	1
Iceland	30.04.2020	0.3	1.4878	3.58	1
Iceland	01.05.2020	0.3	1.4933	3.6	1
Iceland	02.05.2020	0.3	1.4963	3.6	1
Iceland	03.05.2020	0.3	1.498	3.61	1
Iceland	04.05.2020	0.3	1.4989	3.61	1
Iceland	05.05.2020	0.3	1.4994	3.61	1
Iceland	06.05.2020	0.3	1.4997	3.61	1
Iceland	07.05.2020	0.3	1.4998	3.61	1
Iceland	08.05.2020	0.3	1.4999	3.61	1
Iceland	09.05.2020	0.3	1.5	3.61	1
Iceland	10.05.2020	0.3	1.5	3.61	1
Iceland	11.05.2020	0.3	1.5	3.61	1
Iceland	12.05.2020	0.3	1.5	3.61	1
Iceland	13.05.2020	0.3	1.5	3.61	1
Iceland	14.05.2020	0.3	1.5	3.61	1
Iceland	15.05.2020	0.3	1.5	3.61	1
Iceland	16.05.2020	0.3	1.5	3.61	1
Iceland	17.05.2020	0.3	1.5	3.61	1
Iceland	18.05.2020	0.3	1.5	3.61	1
Iceland	19.05.2020	0.3	1.5	3.61	1
Iceland	20.05.2020	0.3	1.5	3.61	1
Iceland	21.05.2020	0.3	1.5	3.61	1
Iceland	22.05.2020	0.3	1.5	3.61	1
Iceland	23.05.2020	0.3	1.5	3.61	1
Iceland	24.05.2020	0.3	1.5	3.61	1
Iceland	25.05.2020	0.3	1.5	3.61	1
Iceland	26.05.2020	0.3	1.5	3.61	1
Iceland	27.05.2020	0.3	1.5	3.61	1
Iceland	28.05.2020	0.3	1.5	3.61	1
Iceland	29.05.2020	0.3	1.5	3.61	1
Iceland	30.05.2020	0.3	1.5	3.61	1
Iceland	31.05.2020	0.3	1.5	3.61	1
Iceland	01.06.2020	0.3	1.5	3.61	1
Iceland	02.06.2020	0.3	1.5	3.61	1
Iceland	03.06.2020	0.3	1.5	3.61	1
Iceland	04.06.2020	0.3	1.5	3.61	1
Iceland	05.06.2020	0.3	1.5	3.61	1
Iceland	06.06.2020	0.3	1.5	3.61	1
Iceland	07.06.2020	0.3	1.5	3.61	1
Iceland	08.06.2020	0.53	2	4.38	1
Iceland	09.06.2020	0.79	2.479	5.08	2
Iceland	10.06.2020	0.74	2.323	4.76	2
Iceland	11.06.2020	0.65	2.0273	4.15	2
Iceland	12.06.2020	0.56	1.75	3.58	2
Iceland	13.06.2020	0.5	1.5568	3.19	2
Iceland	14.06.2020	0.46	1.4345	2.94	2
Iceland	15.06.2020	0.43	1.3596	2.78	2
Iceland	16.06.2020	0.57	1.5773	3.07	2
Iceland	17.06.2020	0.71	1.7946	3.35	3
Iceland	18.06.2020	0.68	1.7137	3.2	3
Ireland	26.02.2020				7
Ireland	27.02.2020				9
Ireland	28.02.2020				12
Ireland	29.02.2020				15
Ireland	01.03.2020	2.84	3.8727	5.06	20
Ireland	02.03.2020	2.58	3.3986	4.31	26
Ireland	03.03.2020	2.46	3.1298	3.87	33
Ireland	04.03.2020	2.39	2.9652	3.59	42
Ireland	05.03.2020	2.34	2.8366	3.37	53
Ireland	06.03.2020	2.32	2.7509	3.21	66
Ireland	07.03.2020	2.21	2.5881	2.98	83
Ireland	08.03.2020	2.13	2.4572	2.8	96
Ireland	09.03.2020	2.05	2.3342	2.63	119
Ireland	10.03.2020	1.91	2.1637	2.42	136
Ireland	11.03.2020	1.8	2.0266	2.25	155
Ireland	12.03.2020	1.7	1.9018	2.1	176
Ireland	13.03.2020	1.58	1.7544	1.93	195
Ireland	14.03.2020	1.47	1.6307	1.79	207
Ireland	15.03.2020	1.4	1.5448	1.69	225
Ireland	16.03.2020	1.35	1.4839	1.62	240
Ireland	17.03.2020	1.31	1.4436	1.57	259
Ireland	18.03.2020	1.29	1.4142	1.53	276
Ireland	19.03.2020	1.26	1.3823	1.49	296
Ireland	20.03.2020	1.25	1.3599	1.47	310
Ireland	21.03.2020	1.24	1.3475	1.45	333
Ireland	22.03.2020	1.22	1.3283	1.43	351
Ireland	23.03.2020	1.21	1.3129	1.41	370
Ireland	24.03.2020	1.22	1.3156	1.41	390
Ireland	25.03.2020	1.24	1.3333	1.42	420
Ireland	26.03.2020	1.26	1.3524	1.44	451
Ireland	27.03.2020	1.27	1.3676	1.45	486
Ireland	28.03.2020	1.29	1.3758	1.46	521
Ireland	29.03.2020	1.3	1.3868	1.47	559
Ireland	30.03.2020	1.31	1.3926	1.47	605
Ireland	31.03.2020	1.31	1.3946	1.47	647
Ireland	01.04.2020	1.31	1.3902	1.46	698
Ireland	02.04.2020	1.29	1.3666	1.44	742
Ireland	03.04.2020	1.24	1.3154	1.38	779
Ireland	04.04.2020	1.17	1.243	1.3	793
Ireland	05.04.2020	1.09	1.1586	1.22	797
Ireland	06.04.2020	1	1.066	1.12	778
Ireland	07.04.2020	0.92	0.9783	1.03	745
Ireland	08.04.2020	0.85	0.9069	0.96	703
Ireland	09.04.2020	0.8	0.8558	0.9	665
Ireland	10.04.2020	0.76	0.817	0.86	628
Ireland	11.04.2020	0.74	0.7928	0.84	589
Ireland	12.04.2020	0.73	0.7816	0.83	560
Ireland	13.04.2020	0.73	0.7836	0.83	531
Ireland	14.04.2020	0.73	0.7922	0.84	515
Ireland	15.04.2020	0.74	0.8029	0.85	492
Ireland	16.04.2020	0.75	0.8142	0.87	479
Ireland	17.04.2020	0.75	0.8072	0.86	459
Ireland	18.04.2020	0.72	0.7843	0.84	429
Ireland	19.04.2020	0.68	0.7468	0.8	397
Ireland	20.04.2020	0.65	0.7101	0.76	356
Ireland	21.04.2020	0.62	0.6863	0.74	327
Ireland	22.04.2020	0.61	0.6753	0.73	298
Ireland	23.04.2020	0.61	0.6803	0.74	279
Ireland	24.04.2020	0.63	0.6951	0.76	262
Ireland	25.04.2020	0.64	0.7131	0.78	250
Ireland	26.04.2020	0.65	0.723	0.79	236
Ireland	27.04.2020	0.65	0.732	0.8	221
Ireland	28.04.2020	0.66	0.7356	0.81	210
Ireland	29.04.2020	0.65	0.7302	0.81	195
Ireland	30.04.2020	0.65	0.7343	0.81	182
Ireland	01.05.2020	0.66	0.7468	0.83	174
Ireland	02.05.2020	0.68	0.7671	0.85	166
Ireland	03.05.2020	0.7	0.7902	0.88	162
Ireland	04.05.2020	0.7	0.8021	0.89	156
Ireland	05.05.2020	0.7	0.7974	0.89	149
Ireland	06.05.2020	0.68	0.7809	0.88	139
Ireland	07.05.2020	0.65	0.7512	0.85	130
Ireland	08.05.2020	0.61	0.7093	0.81	117
Ireland	09.05.2020	0.56	0.6587	0.75	105
Ireland	10.05.2020	0.51	0.6057	0.7	90
Ireland	11.05.2020	0.48	0.5766	0.67	78
Ireland	12.05.2020	0.48	0.5804	0.68	70
Ireland	13.05.2020	0.51	0.6194	0.73	66
Ireland	14.05.2020	0.54	0.6631	0.78	65
Ireland	15.05.2020	0.57	0.6938	0.82	61
Ireland	16.05.2020	0.59	0.7281	0.87	58
Ireland	17.05.2020	0.59	0.7334	0.88	56
Ireland	18.05.2020	0.56	0.7058	0.85	50
Ireland	19.05.2020	0.56	0.7064	0.86	45
Ireland	20.05.2020	0.58	0.7304	0.89	44
Ireland	21.05.2020	0.59	0.7474	0.92	42
[truncated: 1,687 more rows]
