# Supplementary material for: Adaptive Time-Dependent Priors and Bayesian Inference to Evaluate SARS-CoV-2 Public Health Measures Validated on 31 Countries
Source: Front Public Health. 2021 Jan 21;8:583401. doi: 10.3389/fpubh.2020.583401 (PMC7862946; doi:10.3389/fpubh.2020.583401)
Supplement: Supplementary file 3 [file Data_Sheet_2.CSV]

Country	date-index	Rt_min	Rt_mean	Rt_max	Retrieved_incidence
Belarus	2020-04-14				4.0
Belarus	2020-04-15				4.0
Belarus	2020-04-16				4.0
Belarus	2020-04-17				4.0
Belarus	2020-04-18	0.84	1.8569037194595868	3.25	4.0
Belarus	2020-04-19	0.68	1.5147211701787329	2.65	4.0
Belarus	2020-04-20	0.6	1.3412919197425528	2.35	4.0
Belarus	2020-04-21	0.56	1.2472023269742514	2.18	4.0
Belarus	2020-04-22	0.54	1.1943972420979276	2.09	4.0
Belarus	2020-04-23	0.52	1.1643385844499514	2.04	4.0
Belarus	2020-04-24	0.6	1.2746430434235874	2.18	4.0
Belarus	2020-04-25	0.59	1.2611155865103347	2.15	5.0
Belarus	2020-04-26	0.5	1.112923415141723	1.95	4.0
Belarus	2020-04-27	0.49	1.0860433304832124	1.9000000000000001	4.0
Belarus	2020-04-28	0.56	1.1938748316342782	2.04	4.0
Belarus	2020-04-29	0.65	1.315265229462624	2.2	5.0
Belarus	2020-04-30	0.64	1.3061418077559983	2.18	5.0
Belarus	2020-05-01	0.62	1.2707937465527719	2.12	5.0
Belarus	2020-05-02	0.52	1.1132834717566487	1.9000000000000001	5.0
Belarus	2020-05-03	0.51	1.0782861794453507	1.84	4.0
Belarus	2020-05-04	0.5700000000000001	1.1704436470448085	1.96	5.0
Belarus	2020-05-05	0.5	1.064702223386154	1.82	5.0
Belarus	2020-05-06	0.5	1.0623487596582168	1.81	4.0
Belarus	2020-05-07	0.5	1.0634593396707328	1.82	5.0
Belarus	2020-05-08	0.5	1.0714207163698348	1.83	4.0
Belarus	2020-05-09	0.58	1.1897187113638543	1.99	5.0
Belarus	2020-05-10	0.51	1.0887521404654918	1.86	5.0
Belarus	2020-05-11	0.44	0.9753373006864001	1.71	4.0
Belarus	2020-05-12	0.51	1.0815323755389914	1.85	4.0
Belarus	2020-05-13	0.59	1.2064144006840374	2.02	5.0
Belarus	2020-05-14	0.6	1.2215830502655303	2.04	5.0
Belarus	2020-05-15	0.52	1.1026881353667621	1.8800000000000001	5.0
Belarus	2020-05-16	0.44	0.9739999220039699	1.71	4.0
Belarus	2020-05-17	0.5	1.073763518076089	1.83	4.0
Belarus	2020-05-18	0.59	1.1967539556473212	2.0	5.0
Belarus	2020-05-19	0.6	1.2133736347608293	2.0300000000000002	5.0
Belarus	2020-05-20	0.59	1.2070722802281855	2.02	5.0
Belarus	2020-05-21	0.58	1.1844834182207402	1.98	5.0
Belarus	2020-05-22	0.5700000000000001	1.1598064741256495	1.94	5.0
Belarus	2020-05-23	0.56	1.1395853245443814	1.9100000000000001	5.0
Belarus	2020-05-24	0.55	1.1250483087585192	1.8800000000000001	5.0
Belarus	2020-05-25	0.55	1.1153421766509055	1.86	5.0
Belarus	2020-05-26	0.54	1.1091647806644196	1.85	5.0
Belarus	2020-05-27	0.54	1.1053656761225885	1.85	5.0
Belarus	2020-05-28	0.54	1.103089657982139	1.84	5.0
Belarus	2020-05-29	0.54	1.101754361665152	1.84	5.0
Belarus	2020-05-30	0.54	1.1009843326113986	1.84	5.0
Belarus	2020-05-31	0.54	1.100546631131253	1.84	5.0
Belarus	2020-06-01	0.54	1.1003008576780005	1.84	5.0
Belarus	2020-06-02	0.54	1.1001642952363029	1.84	5.0
Belarus	2020-06-03	0.54	1.100089102202811	1.84	5.0
Belarus	2020-06-04	0.54	1.1000480274449749	1.84	5.0
Belarus	2020-06-05	0.61	1.2000280868132545	1.97	5.0
Belarus	2020-06-06	0.61	1.1980009118325035	1.96	6.0
Belarus	2020-06-07	0.6	1.1839585665098389	1.94	5.0
Belarus	2020-06-08	0.66	1.258386878284628	2.0300000000000002	6.0
Austria	2020-03-02				5.0
Austria	2020-03-03				6.0
Austria	2020-03-04				7.0
Austria	2020-03-05				8.0
Austria	2020-03-06	1.61	2.648632697069824	3.93	9.0
Austria	2020-03-07	1.27	2.0727644061412245	3.0500000000000003	10.0
Austria	2020-03-08	1.1500000000000001	1.831161493992407	2.65	10.0
Austria	2020-03-09	1.1400000000000001	1.762493277435503	2.5	12.0
Austria	2020-03-10	1.1	1.6690209807802847	2.34	13.0
Austria	2020-03-11	1.02	1.5403975351592547	2.15	14.0
Austria	2020-03-12	0.96	1.433845591286995	1.99	14.0
Austria	2020-03-13	0.91	1.3529118436004326	1.87	15.0
Austria	2020-03-14	0.84	1.2555246811727814	1.73	15.0
Austria	2020-03-15	0.8200000000000001	1.2200597985620267	1.68	15.0
Austria	2020-03-16	0.8200000000000001	1.200896320671284	1.6400000000000001	16.0
Austria	2020-03-17	0.8200000000000001	1.19214515458448	1.62	16.0
Austria	2020-03-18	0.8200000000000001	1.1876762194375141	1.61	17.0
Austria	2020-03-19	0.79	1.1514199454068683	1.56	17.0
Austria	2020-03-20	0.77	1.1176239053651924	1.52	17.0
Austria	2020-03-21	0.75	1.0892240176665986	1.48	17.0
Austria	2020-03-22	0.73	1.068065698982526	1.45	17.0
Austria	2020-03-23	0.72	1.0535182814392825	1.43	17.0
Austria	2020-03-24	0.6900000000000001	1.0142083463164617	1.3800000000000001	17.0
Austria	2020-03-25	0.66	0.9792607217168734	1.34	16.0
Austria	2020-03-26	0.66	0.979769563335724	1.34	16.0
Austria	2020-03-27	0.64	0.956991153443331	1.32	16.0
Austria	2020-03-28	0.6	0.9071156541729661	1.26	15.0
Austria	2020-03-29	0.59	0.8898772805453993	1.24	14.0
Austria	2020-03-30	0.6	0.9096870798723317	1.27	14.0
Austria	2020-03-31	0.59	0.9035218606334899	1.27	14.0
Austria	2020-04-01	0.55	0.8636361642401373	1.23	13.0
Austria	2020-04-02	0.54	0.8547834782398274	1.22	12.0
Austria	2020-04-03	0.53	0.848519939577728	1.22	12.0
Austria	2020-04-04	0.5	0.8083442656307775	1.18	11.0
Austria	2020-04-05	0.49	0.8047343907707663	1.18	10.0
Austria	2020-04-06	0.48	0.8038592133196129	1.19	10.0
Austria	2020-04-07	0.47000000000000003	0.8047531917110496	1.2	9.0
Austria	2020-04-08	0.47000000000000003	0.8049583746263452	1.22	9.0
Austria	2020-04-09	0.46	0.8031006937096505	1.23	8.0
Austria	2020-04-10	0.41000000000000003	0.7488259803097386	1.17	8.0
Austria	2020-04-11	0.36	0.6869538797997574	1.11	6.0
Austria	2020-04-12	0.34	0.6767662597442368	1.11	6.0
Austria	2020-04-13	0.33	0.671447951123346	1.12	5.0
Austria	2020-04-14	0.31	0.667966126304257	1.1400000000000001	5.0
Austria	2020-04-15	0.29	0.6615648449197141	1.16	4.0
Austria	2020-04-16	0.32	0.7303173942614595	1.28	4.0
Austria	2020-04-17	0.3	0.7178615053400417	1.29	4.0
Austria	2020-04-18	0.21	0.5920546787323588	1.1500000000000001	3.0
Austria	2020-04-19	0.23	0.6499433442559093	1.26	2.0
Austria	2020-04-20	0.26	0.7249850505403458	1.41	3.0
Austria	2020-04-21	0.21	0.6806409410382713	1.3900000000000001	2.0
Austria	2020-04-22	0.24	0.7619554860075107	1.56	2.0
Austria	2020-04-23	0.27	0.8505830194917373	1.74	2.0
Austria	2020-04-24	0.3	0.9438567874660186	1.93	2.0
Austria	2020-04-25	0.32	1.0305038395353605	2.11	2.0
Austria	2020-04-26	0.35000000000000003	1.1018917280487166	2.2600000000000002	2.0
Austria	2020-04-27	0.37	1.155048436508399	2.37	2.0
Austria	2020-04-28	0.38	1.1915696634890849	2.44	2.0
Austria	2020-04-29	0.38	1.2151679163208116	2.49	2.0
Austria	2020-04-30	0.39	1.2297356487589113	2.52	2.0
Austria	2020-05-01	0.39	1.2384306413838402	2.54	2.0
Austria	2020-05-02	0.39	1.2434918092658502	2.5500000000000003	2.0
Austria	2020-05-03	0.39	1.2463822062053194	2.5500000000000003	2.0
Austria	2020-05-04	0.4	1.2480085480510457	2.56	2.0
Austria	2020-05-05	0.4	1.248912802028813	2.56	2.0
Austria	2020-05-06	0.4	1.2494106591728273	2.56	2.0
Austria	2020-05-07	0.4	1.2496825051869387	2.56	2.0
Austria	2020-05-08	0.4	1.249829888993028	2.56	2.0
Austria	2020-05-09	0.4	1.2499092994705583	2.56	2.0
Austria	2020-05-10	0.4	1.2499518515763668	2.56	2.0
Austria	2020-05-11	0.4	1.249974541681586	2.56	2.0
Austria	2020-05-12	0.4	1.2499865875643739	2.56	2.0
Austria	2020-05-13	0.4	1.2499929571213042	2.56	2.0
Austria	2020-05-14	0.4	1.2499963129851155	2.56	2.0
Austria	2020-05-15	0.4	1.2499980752015671	2.56	2.0
Austria	2020-05-16	0.26	0.9999991946556787	2.19	2.0
Austria	2020-05-17	0.15	0.753165197801417	1.81	1.0
Austria	2020-05-18	0.15	0.779700150324704	1.8800000000000001	1.0
Austria	2020-05-19	0.17	0.8489629832649117	2.04	1.0
Austria	2020-05-20	0.19	0.9545434388005429	2.3000000000000003	1.0
Austria	2020-05-21	0.21	1.0759222259145031	2.59	1.0
Austria	2020-05-22	0.24	1.1930430160440093	2.87	1.0
Austria	2020-05-23	0.26	1.291704153548596	3.11	1.0
Austria	2020-05-24	0.27	1.3661429613655605	3.29	1.0
Austria	2020-05-25	0.28	1.4176308508604483	3.41	1.0
Austria	2020-05-26	0.29	1.4509747677759786	3.49	1.0
Austria	2020-05-27	0.29	1.47154721085939	3.54	1.0
Austria	2020-05-28	0.3	1.4838001041320248	3.5700000000000003	1.0
Austria	2020-05-29	0.3	1.4909117597491564	3.59	1.0
Austria	2020-05-30	0.3	1.494960477027324	3.6	1.0
Austria	2020-05-31	0.3	1.4972314885081859	3.61	1.0
Austria	2020-06-01	0.53	1.9979658131013038	4.38	1.0
Austria	2020-06-02	0.53	1.9822373427910125	4.34	2.0
Austria	2020-06-03	0.5	1.8725279573803297	4.1	1.0
Austria	2020-06-04	0.6900000000000001	2.1449621558716716	4.39	2.0
Austria	2020-06-05	0.63	1.9658763150978456	4.03	2.0
Austria	2020-06-06	0.77	2.1269621700536887	4.14	2.0
Austria	2020-06-07	0.6900000000000001	1.9061402868769732	3.71	3.0
Austria	2020-06-08	0.45	1.4126926195726952	2.89	2.0
Belgium	2020-02-20				6.0
Belgium	2020-02-21				7.0
Belgium	2020-02-22				9.0
Belgium	2020-02-23				9.0
Belgium	2020-02-24	2.12	3.1832125178044586	4.44	12.0
Belgium	2020-02-25	1.8900000000000001	2.750175095186506	3.75	16.0
Belgium	2020-02-26	1.78	2.5001797927687175	3.33	17.0
Belgium	2020-02-27	1.79	2.4323046645594406	3.16	22.0
Belgium	2020-02-28	1.73	2.296463152818548	2.93	26.0
Belgium	2020-02-29	1.71	2.2145303578654696	2.7800000000000002	30.0
Belgium	2020-03-01	1.7	2.163494681715776	2.67	36.0
Belgium	2020-03-02	1.67	2.083815597889342	2.5300000000000002	42.0
Belgium	2020-03-03	1.6300000000000001	2.0043202511293514	2.41	48.0
Belgium	2020-03-04	1.59	1.9284667647486535	2.29	55.0
Belgium	2020-03-05	1.57	1.8878222299877039	2.22	62.0
Belgium	2020-03-06	1.57	1.85872994677989	2.16	72.0
Belgium	2020-03-07	1.56	1.833968059583431	2.12	81.0
Belgium	2020-03-08	1.54	1.7900935301927094	2.05	93.0
Belgium	2020-03-09	1.51	1.7407918801202371	1.98	102.0
Belgium	2020-03-10	1.49	1.7047205715953102	1.93	115.0
Belgium	2020-03-11	1.45	1.6555667685014257	1.86	127.0
Belgium	2020-03-12	1.43	1.6204289607436555	1.81	139.0
Belgium	2020-03-13	1.4000000000000001	1.581999863485603	1.76	154.0
Belgium	2020-03-14	1.36	1.5243211870483218	1.69	166.0
Belgium	2020-03-15	1.32	1.4784103704134655	1.6300000000000001	177.0
Belgium	2020-03-16	1.3	1.444929198886523	1.59	191.0
Belgium	2020-03-17	1.27	1.4125608063436803	1.55	204.0
Belgium	2020-03-18	1.23	1.365221921726993	1.5	217.0
Belgium	2020-03-19	1.19	1.3180086616917472	1.44	224.0
Belgium	2020-03-20	1.16	1.281527747327828	1.4000000000000001	235.0
Belgium	2020-03-21	1.1300000000000001	1.2433774306159446	1.36	243.0
Belgium	2020-03-22	1.11	1.218341093620239	1.33	250.0
Belgium	2020-03-23	1.09	1.1954346023052358	1.3	260.0
Belgium	2020-03-24	1.05	1.1540891018769157	1.25	265.0
Belgium	2020-03-25	1.01	1.1128918566482395	1.21	264.0
Belgium	2020-03-26	0.98	1.0756672572661663	1.17	266.0
Belgium	2020-03-27	0.9400000000000001	1.0415195776779866	1.1300000000000001	263.0
Belgium	2020-03-28	0.92	1.0101117980710428	1.1	262.0
Belgium	2020-03-29	0.89	0.9786076467461337	1.07	256.0
Belgium	2020-03-30	0.85	0.9423311805225139	1.03	251.0
Belgium	2020-03-31	0.8200000000000001	0.9064687088257137	0.99	239.0
Belgium	2020-04-01	0.79	0.8805376670117122	0.96	231.0
Belgium	2020-04-02	0.77	0.8565148769960086	0.9400000000000001	221.0
Belgium	2020-04-03	0.75	0.8369962801918975	0.92	211.0
Belgium	2020-04-04	0.73	0.8165388484327458	0.9	201.0
Belgium	2020-04-05	0.71	0.8002098624325329	0.88	189.0
Belgium	2020-04-06	0.7000000000000001	0.7898670729113508	0.87	180.0
Belgium	2020-04-07	0.68	0.7759785157684346	0.86	170.0
Belgium	2020-04-08	0.67	0.7667413874453887	0.85	159.0
Belgium	2020-04-09	0.67	0.7622944106080689	0.85	151.0
Belgium	2020-04-10	0.66	0.7573714857639386	0.85	142.0
Belgium	2020-04-11	0.66	0.7568025817909804	0.85	134.0
Belgium	2020-04-12	0.66	0.7577513185552327	0.85	127.0
Belgium	2020-04-13	0.66	0.7599964924401225	0.86	120.0
Belgium	2020-04-14	0.66	0.7667843632231737	0.87	114.0
Belgium	2020-04-15	0.66	0.77141541366993	0.88	109.0
Belgium	2020-04-16	0.66	0.7693222384672206	0.88	103.0
Belgium	2020-04-17	0.66	0.7756957670040564	0.89	97.0
Belgium	2020-04-18	0.66	0.7800262950184401	0.9	94.0
Belgium	2020-04-19	0.66	0.7819663373537613	0.9	88.0
Belgium	2020-04-20	0.67	0.7904903541345152	0.91	85.0
Belgium	2020-04-21	0.66	0.7870242433360886	0.91	81.0
Belgium	2020-04-22	0.65	0.7748887777334296	0.9	76.0
Belgium	2020-04-23	0.63	0.7648078769779918	0.9	71.0
Belgium	2020-04-24	0.62	0.7588066859247823	0.89	67.0
Belgium	2020-04-25	0.62	0.7520408691173067	0.89	63.0
Belgium	2020-04-26	0.59	0.7244762533768389	0.86	59.0
Belgium	2020-04-27	0.5700000000000001	0.7064671942825613	0.85	52.0
Belgium	2020-04-28	0.55	0.6939823453803774	0.84	50.0
Belgium	2020-04-29	0.53	0.6727563274193923	0.8200000000000001	44.0
Belgium	2020-04-30	0.53	0.6817748581760709	0.84	41.0
Belgium	2020-05-01	0.54	0.7004574793661433	0.87	39.0
Belgium	2020-05-02	0.54	0.7088712018876512	0.88	37.0
Belgium	2020-05-03	0.55	0.7227123474932412	0.9	34.0
Belgium	2020-05-04	0.55	0.7316872083764053	0.92	33.0
Belgium	2020-05-05	0.54	0.7231738548273574	0.92	30.0
Belgium	2020-05-06	0.56	0.7471803046292184	0.9500000000000001	28.0
Belgium	2020-05-07	0.5700000000000001	0.7706273007567774	0.99	28.0
Belgium	2020-05-08	0.58	0.7919115950923351	1.02	26.0
Belgium	2020-05-09	0.59	0.8085372431769389	1.04	26.0
Belgium	2020-05-10	0.5700000000000001	0.7861672839681159	1.03	24.0
Belgium	2020-05-11	0.55	0.7733282781765066	1.02	22.0
Belgium	2020-05-12	0.55	0.7762917392642944	1.03	21.0
Belgium	2020-05-13	0.55	0.7802683174226182	1.04	20.0
Belgium	2020-05-14	0.56	0.8044361246015554	1.08	19.0
Belgium	2020-05-15	0.58	0.8284344857013431	1.11	19.0
Belgium	2020-05-16	0.55	0.8036626467686326	1.09	18.0
Belgium	2020-05-17	0.52	0.7703222821921593	1.06	16.0
Belgium	2020-05-18	0.48	0.7323319400333881	1.02	15.0
Belgium	2020-05-19	0.44	0.6933037415806697	0.98	13.0
Belgium	2020-05-20	0.43	0.6822894593993357	0.98	12.0
Belgium	2020-05-21	0.41000000000000003	0.6736847930061225	0.98	11.0
Belgium	2020-05-22	0.42	0.6978293568768638	1.03	10.0
Belgium	2020-05-23	0.46	0.7600678027478063	1.12	10.0
Belgium	2020-05-24	0.47000000000000003	0.7867236729592014	1.17	10.0
Belgium	2020-05-25	0.44	0.7619364929061595	1.1500000000000001	9.0
Belgium	2020-05-26	0.4	0.721760984935325	1.12	8.0
Belgium	2020-05-27	0.39	0.7207009303197359	1.1300000000000001	7.0
Belgium	2020-05-28	0.42	0.7732983546168041	1.21	7.0
Belgium	2020-05-29	0.42	0.7786561845289303	1.24	7.0
Belgium	2020-05-30	0.4	0.7771882018101731	1.25	6.0
Belgium	2020-05-31	0.43	0.8310438629990032	1.34	6.0
Belgium	2020-06-01	0.41000000000000003	0.8184164534283648	1.34	6.0
Belgium	2020-06-02	0.39	0.7962922137549531	1.33	5.0
Belgium	2020-06-03	0.41000000000000003	0.8432296404245182	1.41	5.0
Belgium	2020-06-04	0.44	0.8952669842809671	1.5	5.0
Belgium	2020-06-05	0.46	0.9480967475897304	1.59	5.0
Belgium	2020-06-06	0.49	0.9944245242117373	1.6600000000000001	5.0
Belgium	2020-06-07	0.5	1.0305344875107945	1.72	5.0
Belgium	2020-06-08	0.52	1.0562647225567658	1.77	5.0
Czechia	2020-03-11				5.0
Czechia	2020-03-12				5.0
Czechia	2020-03-13				6.0
Czechia	2020-03-14				6.0
Czechia	2020-03-15	1.16	2.1456761205442763	3.41	6.0
Czechia	2020-03-16	1.0	1.8069986515817158	2.83	7.0
Czechia	2020-03-17	0.85	1.5382251660623802	2.41	7.0
Czechia	2020-03-18	0.8200000000000001	1.4582722986291672	2.25	7.0
Czechia	2020-03-19	0.8200000000000001	1.4201683036014794	2.17	8.0
Czechia	2020-03-20	0.76	1.3249949110870207	2.0300000000000002	8.0
Czechia	2020-03-21	0.72	1.2461368094423253	1.9000000000000001	8.0
Czechia	2020-03-22	0.68	1.1840175203657408	1.81	8.0
Czechia	2020-03-23	0.6	1.0726640959691156	1.6600000000000001	8.0
Czechia	2020-03-24	0.59	1.045964232855172	1.62	7.0
Czechia	2020-03-25	0.58	1.0360206487356434	1.6	8.0
Czechia	2020-03-26	0.53	0.9728972910484126	1.52	7.0
Czechia	2020-03-27	0.54	0.9797765518536019	1.53	7.0
Czechia	2020-03-28	0.5	0.9274915653441479	1.47	7.0
Czechia	2020-03-29	0.46	0.8781248010163202	1.42	6.0
Czechia	2020-03-30	0.42	0.8323545190599023	1.37	6.0
Czechia	2020-03-31	0.39	0.7919372155789635	1.32	5.0
Czechia	2020-04-01	0.41000000000000003	0.8317562022971586	1.3900000000000001	5.0
Czechia	2020-04-02	0.43	0.8824800444108212	1.48	5.0
Czechia	2020-04-03	0.46	0.9367834473245564	1.57	5.0
Czechia	2020-04-04	0.48	0.9856414563733096	1.6500000000000001	5.0
Czechia	2020-04-05	0.44	0.9311975173732971	1.59	5.0
Czechia	2020-04-06	0.38	0.8622413614231451	1.51	4.0
Czechia	2020-04-07	0.4	0.8893183387568417	1.56	4.0
Czechia	2020-04-08	0.41000000000000003	0.928453191777507	1.6300000000000001	4.0
Czechia	2020-04-09	0.44	0.9745552881238315	1.71	4.0
Czechia	2020-04-10	0.46	1.0180262418010808	1.78	4.0
Czechia	2020-04-11	0.39	0.9363355674461677	1.69	4.0
Czechia	2020-04-12	0.41000000000000003	0.9613061746518317	1.73	3.0
Czechia	2020-04-13	0.5	1.11532699420648	1.95	4.0
Czechia	2020-04-14	0.52	1.1527825454356457	2.02	4.0
Czechia	2020-04-15	0.44	1.0417519091896523	1.8800000000000001	4.0
Czechia	2020-04-16	0.36	0.9127978714298437	1.7	3.0
Czechia	2020-04-17	0.36	0.9214765256735491	1.72	3.0
Czechia	2020-04-18	0.37	0.9518301133851874	1.78	3.0
Czechia	2020-04-19	0.39	0.9966870833435709	1.86	3.0
Czechia	2020-04-20	0.41000000000000003	1.04285294214947	1.95	3.0
Czechia	2020-04-21	0.43	1.082248413518333	2.02	3.0
Czechia	2020-04-22	0.44	1.1120422043649925	2.07	3.0
Czechia	2020-04-23	0.45	1.1327360537095341	2.11	3.0
Czechia	2020-04-24	0.45	1.146247980623994	2.14	3.0
Czechia	2020-04-25	0.35000000000000003	0.9897244539491803	1.92	3.0
Czechia	2020-04-26	0.26	0.8307163963347387	1.7	2.0
Czechia	2020-04-27	0.27	0.8521041239251506	1.75	2.0
Czechia	2020-04-28	0.28	0.9017114501348007	1.85	2.0
Czechia	2020-04-29	0.31	0.9710413817464008	1.99	2.0
Czechia	2020-04-30	0.33	1.0434636827657053	2.14	2.0
Czechia	2020-05-01	0.35000000000000003	1.1070653893190707	2.27	2.0
Czechia	2020-05-02	0.24	0.9251714647588646	2.0300000000000002	2.0
Czechia	2020-05-03	0.25	0.9570078907312738	2.1	1.0
Czechia	2020-05-04	0.4	1.2559850368377694	2.57	2.0
Czechia	2020-05-05	0.42	1.3319773439667142	2.73	2.0
Czechia	2020-05-06	0.29	1.0965243934488578	2.4	2.0
Czechia	2020-05-07	0.16	0.8218041857720818	1.98	1.0
Czechia	2020-05-08	0.16	0.8365601097039871	2.0100000000000002	1.0
Czechia	2020-05-09	0.17	0.8959486775558421	2.16	1.0
Czechia	2020-05-10	0.19	0.9933734727762747	2.39	1.0
Czechia	2020-05-11	0.22	1.1067821582271535	2.67	1.0
Czechia	2020-05-12	0.24	1.2160351391087911	2.93	1.0
Czechia	2020-05-13	0.26	1.3076498091467224	3.15	1.0
Czechia	2020-05-14	0.27	1.3764999072280262	3.31	1.0
Czechia	2020-05-15	0.28	1.4240086463038988	3.43	1.0
Czechia	2020-05-16	0.29	1.4547470600403811	3.5	1.0
Czechia	2020-05-17	0.29	1.4737139136497395	3.5500000000000003	1.0
Czechia	2020-05-18	0.3	1.4850185729773138	3.58	1.0
Czechia	2020-05-19	0.3	1.4915865053313098	3.59	1.0
Czechia	2020-05-20	0.3	1.4953298437179015	3.6	1.0
Czechia	2020-05-21	0.3	1.4974318857831468	3.61	1.0
Czechia	2020-05-22	0.3	1.4985983925932833	3.61	1.0
Czechia	2020-05-23	0.3	1.4992394888522689	3.61	1.0
Czechia	2020-05-24	0.3	1.4995889684132069	3.61	1.0
Czechia	2020-05-25	0.3	1.499778153290034	3.61	1.0
Czechia	2020-05-26	0.3	1.4998799435381844	3.61	1.0
Czechia	2020-05-27	0.3	1.4999344176843685	3.61	1.0
Czechia	2020-05-28	0.3	1.4999634306050957	3.61	1.0
Czechia	2020-05-29	0.3	1.4999788163736105	3.61	1.0
Czechia	2020-05-30	0.3	1.4999869437680824	3.61	1.0
Czechia	2020-05-31	0.3	1.4999912217627673	3.61	1.0
Czechia	2020-06-01	0.3	1.4999934662541101	3.61	1.0
Czechia	2020-06-02	0.3	1.4999946403399	3.61	1.0
Czechia	2020-06-03	0.53	1.999971855325381	4.38	1.0
Czechia	2020-06-04	0.79	2.4790407656741107	5.08	2.0
Czechia	2020-06-05	0.74	2.322982899068024	4.76	2.0
Czechia	2020-06-06	0.65	2.027343861448339	4.15	2.0
Czechia	2020-06-07	0.56	1.750003788542003	3.58	2.0
Czechia	2020-06-08	0.5	1.5568105727411896	3.19	2.0
Denmark	2020-03-03				5.0
Denmark	2020-03-04				6.0
Denmark	2020-03-05				6.0
Denmark	2020-03-06				7.0
Denmark	2020-03-07	1.3900000000000001	2.3995070751804315	3.67	8.0
Denmark	2020-03-08	1.1400000000000001	1.9443800820794674	2.94	8.0
Denmark	2020-03-09	1.08	1.783630718882453	2.65	9.0
Denmark	2020-03-10	1.06	1.700721540268468	2.48	10.0
Denmark	2020-03-11	0.99	1.5801491537513264	2.29	11.0
Denmark	2020-03-12	0.89	1.4211018952576948	2.06	11.0
Denmark	2020-03-13	0.81	1.2953566370750942	1.8800000000000001	11.0
Denmark	2020-03-14	0.84	1.309293740213363	1.87	11.0
Denmark	2020-03-15	0.87	1.3405034732371635	1.8900000000000001	13.0
Denmark	2020-03-16	0.8300000000000001	1.2784349600458398	1.8	13.0
Denmark	2020-03-17	0.79	1.215549517308354	1.72	13.0
Denmark	2020-03-18	0.75	1.159456340473791	1.6400000000000001	13.0
Denmark	2020-03-19	0.73	1.116875606785515	1.58	13.0
Denmark	2020-03-20	0.71	1.087467050501141	1.53	13.0
Denmark	2020-03-21	0.66	1.0287071389204048	1.46	13.0
Denmark	2020-03-22	0.65	1.017761085255079	1.44	12.0
Denmark	2020-03-23	0.65	1.0153417449719924	1.44	13.0
Denmark	2020-03-24	0.62	0.9796054685073488	1.4000000000000001	12.0
Denmark	2020-03-25	0.63	0.9853380002576104	1.41	12.0
Denmark	2020-03-26	0.6	0.9549775830666052	1.37	12.0
Denmark	2020-03-27	0.58	0.9264559875138955	1.34	11.0
Denmark	2020-03-28	0.55	0.9005600983637644	1.31	11.0
Denmark	2020-03-29	0.5700000000000001	0.9206201010419216	1.34	10.0
Denmark	2020-03-30	0.58	0.9464109024851719	1.3800000000000001	11.0
Denmark	2020-03-31	0.5700000000000001	0.9290979201046627	1.37	10.0
Denmark	2020-04-01	0.58	0.9520618061598856	1.4000000000000001	10.0
Denmark	2020-04-02	0.56	0.9279992201661184	1.3800000000000001	10.0
Denmark	2020-04-03	0.53	0.9014586356164415	1.35	9.0
Denmark	2020-04-04	0.55	0.9233938254365945	1.3800000000000001	9.0
Denmark	2020-04-05	0.56	0.9500776483290327	1.42	9.0
Denmark	2020-04-06	0.58	0.9779051987670611	1.46	9.0
Denmark	2020-04-07	0.55	0.9493566232703256	1.44	9.0
Denmark	2020-04-08	0.52	0.9140401989530759	1.4000000000000001	8.0
Denmark	2020-04-09	0.53	0.9326093267026355	1.43	8.0
Denmark	2020-04-10	0.55	0.9570545026781192	1.46	8.0
Denmark	2020-04-11	0.52	0.9260496644418751	1.43	8.0
Denmark	2020-04-12	0.49	0.8902384309487417	1.3900000000000001	7.0
Denmark	2020-04-13	0.5	0.9142673508841169	1.43	7.0
Denmark	2020-04-14	0.52	0.9445140197065869	1.48	7.0
Denmark	2020-04-15	0.49	0.9118914950955725	1.45	7.0
Denmark	2020-04-16	0.45	0.8727557392761369	1.41	6.0
Denmark	2020-04-17	0.47000000000000003	0.9006534342939256	1.45	6.0
Denmark	2020-04-18	0.49	0.9354420827692986	1.51	6.0
Denmark	2020-04-19	0.45	0.8980770804581082	1.47	6.0
Denmark	2020-04-20	0.36	0.7751612132268739	1.32	5.0
Denmark	2020-04-21	0.32	0.7246342568595449	1.27	4.0
Denmark	2020-04-22	0.34	0.7661913153854593	1.34	4.0
Denmark	2020-04-23	0.37	0.8259542225800196	1.45	4.0
Denmark	2020-04-24	0.33	0.7951734077672693	1.43	4.0
Denmark	2020-04-25	0.29	0.7477839667385024	1.4000000000000001	3.0
Denmark	2020-04-26	0.31	0.8020708050441825	1.5	3.0
Denmark	2020-04-27	0.34	0.866742989757551	1.62	3.0
Denmark	2020-04-28	0.37	0.937283004733113	1.75	3.0
Denmark	2020-04-29	0.31	0.8596663749912867	1.67	3.0
Denmark	2020-04-30	0.24	0.7566544794124139	1.55	2.0
Denmark	2020-05-01	0.25	0.8022036110605952	1.6400000000000001	2.0
Denmark	2020-05-02	0.27	0.8673201584747053	1.78	2.0
Denmark	2020-05-03	0.3	0.947216260469052	1.94	2.0
Denmark	2020-05-04	0.32	1.027401581225986	2.1	2.0
Denmark	2020-05-05	0.35000000000000003	1.0967012070187816	2.25	2.0
Denmark	2020-05-06	0.36	1.150077030259934	2.36	2.0
Denmark	2020-05-07	0.38	1.1876853395359104	2.43	2.0
Denmark	2020-05-08	0.38	1.2124551391003642	2.48	2.0
Denmark	2020-05-09	0.39	1.227970977554662	2.52	2.0
Denmark	2020-05-10	0.39	1.2373366582769212	2.5300000000000002	2.0
Denmark	2020-05-11	0.26	0.994269104676581	2.18	2.0
Denmark	2020-05-12	0.26	1.0009930798081565	2.19	1.0
Denmark	2020-05-13	0.41000000000000003	1.2914786772775946	2.65	2.0
Denmark	2020-05-14	0.43	1.3550247477579431	2.7800000000000002	2.0
Denmark	2020-05-15	0.44	1.3845625386788727	2.84	2.0
Denmark	2020-05-16	0.29	1.0969181556786507	2.4	2.0
Denmark	2020-05-17	0.16	0.8086096521547065	1.95	1.0
Denmark	2020-05-18	0.16	0.820592874428563	1.98	1.0
Denmark	2020-05-19	0.31	1.1739343111951657	2.57	1.0
Denmark	2020-05-20	0.52	1.6233715769393193	3.33	2.0
Denmark	2020-05-21	0.37	1.383082970068947	3.0300000000000002	2.0
Denmark	2020-05-22	0.2	1.0220895772869147	2.46	1.0
Denmark	2020-05-23	0.2	0.9965256832927604	2.4	1.0
Denmark	2020-05-24	0.2	1.0232824710262216	2.46	1.0
Denmark	2020-05-25	0.22	1.095272652311964	2.64	1.0
Denmark	2020-05-26	0.23	1.185619340336903	2.86	1.0
Denmark	2020-05-27	0.25	1.2735607899514725	3.0700000000000003	1.0
Denmark	2020-05-28	0.27	1.3469721482011057	3.24	1.0
Denmark	2020-05-29	0.28	1.4018193292026826	3.38	1.0
Denmark	2020-05-30	0.29	1.4395351050906584	3.47	1.0
Denmark	2020-05-31	0.29	1.4639203001149386	3.5300000000000002	1.0
Denmark	2020-06-01	0.3	1.4789867892074156	3.56	1.0
Denmark	2020-06-02	0.3	1.4879891229194588	3.58	1.0
Denmark	2020-06-03	0.3	1.4932352089558723	3.6	1.0
Denmark	2020-06-04	0.3	1.496234547599319	3.6	1.0
Denmark	2020-06-05	0.3	1.4979238988009536	3.61	1.0
Denmark	2020-06-06	0.53	1.9984638196093822	4.38	1.0
Denmark	2020-06-07	0.79	2.4780358815811354	5.08	2.0
Denmark	2020-06-08	0.74	2.3225071263516686	4.76	2.0
Finland	2020-03-20				4.0
Finland	2020-03-21				4.0
Finland	2020-03-22				4.0
Finland	2020-03-23				5.0
Finland	2020-03-24	1.23	2.400410085024119	3.94	5.0
Finland	2020-03-25	1.07	2.0234166064235786	3.2600000000000002	6.0
Finland	2020-03-26	0.89	1.684057145985865	2.72	6.0
Finland	2020-03-27	0.85	1.5740731849328111	2.5	6.0
Finland	2020-03-28	0.84	1.5159858348564856	2.37	7.0
Finland	2020-03-29	0.77	1.3925947557814575	2.18	7.0
Finland	2020-03-30	0.78	1.3791830429240495	2.13	7.0
Finland	2020-03-31	0.79	1.376751623487372	2.1	8.0
Finland	2020-04-01	0.81	1.3791220974049756	2.09	8.0
Finland	2020-04-02	0.8200000000000001	1.3781405565223246	2.06	9.0
Finland	2020-04-03	0.72	1.234329467144203	1.87	9.0
Finland	2020-04-04	0.68	1.1683526659513945	1.77	8.0
Finland	2020-04-05	0.65	1.1209446657084157	1.7	9.0
Finland	2020-04-06	0.59	1.0320122236635219	1.58	8.0
Finland	2020-04-07	0.58	1.0181121444716532	1.56	8.0
Finland	2020-04-08	0.58	1.0171617808432667	1.55	8.0
Finland	2020-04-09	0.54	0.9644091215637065	1.49	8.0
Finland	2020-04-10	0.46	0.8528142482624497	1.35	7.0
Finland	2020-04-11	0.42	0.8062063610879817	1.3	6.0
Finland	2020-04-12	0.43	0.8348963163102595	1.35	6.0
Finland	2020-04-13	0.41000000000000003	0.811138416121307	1.33	6.0
Finland	2020-04-14	0.38	0.7865532944777835	1.31	5.0
Finland	2020-04-15	0.41000000000000003	0.8338306202217538	1.3900000000000001	5.0
Finland	2020-04-16	0.43	0.887464980668431	1.48	5.0
Finland	2020-04-17	0.46	0.9421824995497382	1.58	5.0
Finland	2020-04-18	0.42	0.9002390563399263	1.54	5.0
Finland	2020-04-19	0.38	0.8422378640856532	1.48	4.0
Finland	2020-04-20	0.39	0.8755938651213857	1.53	4.0
Finland	2020-04-21	0.41000000000000003	0.9191675048000115	1.61	4.0
Finland	2020-04-22	0.43	0.9683892163240944	1.7	4.0
Finland	2020-04-23	0.38	0.9013904049004051	1.6300000000000001	4.0
Finland	2020-04-24	0.32	0.8189946394565909	1.53	3.0
Finland	2020-04-25	0.33	0.8538890825611726	1.59	3.0
Finland	2020-04-26	0.35000000000000003	0.9038060704207757	1.69	3.0
Finland	2020-04-27	0.29	0.8255927793515669	1.61	3.0
Finland	2020-04-28	0.23	0.7306020338430529	1.5	2.0
Finland	2020-04-29	0.24	0.7808384813858106	1.6	2.0
Finland	2020-04-30	0.27	0.8504252717855938	1.74	2.0
Finland	2020-05-01	0.29	0.9342767792192979	1.9100000000000001	2.0
Finland	2020-05-02	0.32	1.0179917179938485	2.09	2.0
Finland	2020-05-03	0.34	1.0902634681182604	2.23	2.0
Finland	2020-05-04	0.36	1.1459225280575192	2.35	2.0
Finland	2020-05-05	0.25	0.9481062176468772	2.08	2.0
Finland	2020-05-06	0.26	0.9727169424255581	2.13	1.0
Finland	2020-05-07	0.27	1.0154652913020281	2.23	2.0
Finland	2020-05-08	0.16	0.8082304960901632	1.95	1.0
Finland	2020-05-09	0.17	0.8618941240199559	2.08	1.0
Finland	2020-05-10	0.18	0.9397065373536406	2.2600000000000002	1.0
Finland	2020-05-11	0.21	1.042940486170717	2.5100000000000002	1.0
Finland	2020-05-12	0.23	1.1537313349032987	2.7800000000000002	1.0
Finland	2020-05-13	0.25	1.2551196455801528	3.02	1.0
Finland	2020-05-14	0.27	1.3369377987170072	3.22	1.0
Finland	2020-05-15	0.28	1.3966714631793828	3.36	1.0
Finland	2020-05-16	0.29	1.4370299875237447	3.46	1.0
Finland	2020-05-17	0.29	1.4627581415914215	3.52	1.0
Finland	2020-05-18	0.29	1.478472416989226	3.56	1.0
Finland	2020-05-19	0.3	1.4877732680734068	3.58	1.0
Finland	2020-05-20	0.3	1.4931509015217723	3.6	1.0
Finland	2020-05-21	0.3	1.4962053174224048	3.6	1.0
Finland	2020-05-22	0.3	1.4979161754534975	3.61	1.0
Finland	2020-05-23	0.3	1.4988637740940047	3.61	1.0
Finland	2020-05-24	0.3	1.4993837705508384	3.61	1.0
Finland	2020-05-25	0.3	1.499666883894338	3.61	1.0
Finland	2020-05-26	0.3	1.4998199832841745	3.61	1.0
Finland	2020-05-27	0.3	1.4999022845439545	3.61	1.0
Finland	2020-05-28	0.3	1.499946294802918	3.61	1.0
Finland	2020-05-29	0.3	1.4999697186269272	3.61	1.0
Finland	2020-05-30	0.3	1.4999821328842489	3.61	1.0
Finland	2020-05-31	0.3	1.4999886870139165	3.61	1.0
Finland	2020-06-01	0.3	1.4999921351855734	3.61	1.0
Finland	2020-06-02	0.3	1.4999939434880045	3.61	1.0
Finland	2020-06-03	0.3	1.4999948890160077	3.61	1.0
Finland	2020-06-04	0.3	1.4999953820743746	3.61	1.0
Finland	2020-06-05	0.3	1.4999956385411122	3.61	1.0
Finland	2020-06-06	0.53	1.9999725469578442	4.38	1.0
Finland	2020-06-07	0.79	2.4790412063161402	5.08	2.0
Finland	2020-06-08	0.74	2.322983099366709	4.76	2.0
France	2020-02-11				7.0
France	2020-02-12				8.0
France	2020-02-13				11.0
France	2020-02-14				13.0
France	2020-02-15	2.19	3.159931544047391	4.29	15.0
France	2020-02-16	1.94	2.7121980889738864	3.59	19.0
France	2020-02-17	1.83	2.4789721252787644	3.21	22.0
France	2020-02-18	1.87	2.450016651478228	3.1	27.0
France	2020-02-19	1.8900000000000001	2.4097005677180277	2.98	34.0
France	2020-02-20	1.84	2.3117901102221197	2.82	40.0
France	2020-02-21	1.82	2.2397148801818516	2.69	47.0
France	2020-02-22	1.84	2.223342726493325	2.63	56.0
France	2020-02-23	1.84	2.1910765543324815	2.56	68.0
France	2020-02-24	1.81	2.1267301167457133	2.46	79.0
France	2020-02-25	1.79	2.081777572152881	2.38	92.0
France	2020-02-26	1.77	2.0328672238755305	2.3000000000000003	108.0
France	2020-02-27	1.76	1.99616159466477	2.24	124.0
France	2020-02-28	1.74	1.96518564010138	2.19	145.0
France	2020-02-29	1.72	1.9244700022651902	2.13	166.0
France	2020-03-01	1.7	1.8897758212813869	2.08	190.0
France	2020-03-02	1.69	1.8668006136499096	2.04	217.0
France	2020-03-03	1.6600000000000001	1.8225583883328043	1.98	249.0
France	2020-03-04	1.62	1.7663839522635791	1.9100000000000001	276.0
France	2020-03-05	1.58	1.7208149467653098	1.86	309.0
France	2020-03-06	1.56	1.6954461526371045	1.82	343.0
France	2020-03-07	1.54	1.6660647088121587	1.78	387.0
France	2020-03-08	1.51	1.6247836847107695	1.73	423.0
France	2020-03-09	1.48	1.5834228717921588	1.68	465.0
France	2020-03-10	1.44	1.537293846495292	1.6300000000000001	504.0
France	2020-03-11	1.4000000000000001	1.4942993862507505	1.58	544.0
France	2020-03-12	1.37	1.460687064234306	1.54	584.0
France	2020-03-13	1.34	1.423409512839525	1.5	629.0
France	2020-03-14	1.3	1.377623397189284	1.45	663.0
France	2020-03-15	1.26	1.3376672769073308	1.41	696.0
France	2020-03-16	1.23	1.301988419683617	1.37	730.0
France	2020-03-17	1.19	1.2620271524934779	1.33	760.0
France	2020-03-18	1.1500000000000001	1.2150542365213992	1.28	780.0
France	2020-03-19	1.11	1.1734448985099255	1.23	791.0
France	2020-03-20	1.07	1.1352184695302234	1.19	806.0
France	2020-03-21	1.03	1.0944190570024181	1.1500000000000001	808.0
France	2020-03-22	0.99	1.0497005309339786	1.1	805.0
France	2020-03-23	0.9500000000000001	1.011021128442568	1.06	787.0
France	2020-03-24	0.92	0.9821186905603039	1.03	779.0
France	2020-03-25	0.89	0.9494044385565235	1.0	762.0
France	2020-03-26	0.86	0.9176255970625794	0.97	735.0
France	2020-03-27	0.84	0.895400851211708	0.9400000000000001	709.0
France	2020-03-28	0.8200000000000001	0.8752712698993537	0.92	688.0
France	2020-03-29	0.8	0.8546197754671885	0.9	657.0
France	2020-03-30	0.78	0.8374593025535461	0.88	629.0
France	2020-03-31	0.77	0.8246856008355069	0.87	599.0
France	2020-04-01	0.76	0.8137590715213392	0.86	574.0
France	2020-04-02	0.74	0.7978160941130102	0.85	544.0
France	2020-04-03	0.72	0.7793636544338552	0.8300000000000001	511.0
France	2020-04-04	0.71	0.7670748415363543	0.8200000000000001	478.0
France	2020-04-05	0.7000000000000001	0.7593964452961258	0.81	453.0
France	2020-04-06	0.6900000000000001	0.7518322568598985	0.8	425.0
France	2020-04-07	0.68	0.742313348212258	0.8	400.0
France	2020-04-08	0.67	0.7359406404683079	0.79	371.0
France	2020-04-09	0.68	0.7396832121501778	0.8	351.0
France	2020-04-10	0.67	0.7401967762550657	0.8	333.0
France	2020-04-11	0.67	0.7418634448948248	0.8	311.0
France	2020-04-12	0.68	0.7470352802496933	0.81	296.0
France	2020-04-13	0.68	0.7481711586933008	0.81	279.0
France	2020-04-14	0.68	0.7561532150922552	0.8200000000000001	263.0
France	2020-04-15	0.6900000000000001	0.7678554791883592	0.84	253.0
France	2020-04-16	0.7000000000000001	0.7738411569827931	0.85	241.0
France	2020-04-17	0.7000000000000001	0.7830286396832516	0.86	229.0
France	2020-04-18	0.71	0.7945020510280284	0.87	221.0
France	2020-04-19	0.72	0.8012487400515216	0.88	212.0
France	2020-04-20	0.72	0.8045764503007314	0.89	203.0
France	2020-04-21	0.73	0.8151495137208459	0.9	194.0
France	2020-04-22	0.73	0.8259381825346608	0.91	190.0
France	2020-04-23	0.74	0.8321960854959269	0.92	182.0
France	2020-04-24	0.74	0.837872224597294	0.93	177.0
France	2020-04-25	0.74	0.8383775273666628	0.93	170.0
France	2020-04-26	0.74	0.8338173538225376	0.93	164.0
France	2020-04-27	0.72	0.8245353464990783	0.92	156.0
France	2020-04-28	0.72	0.8166621025429399	0.91	149.0
France	2020-04-29	0.6900000000000001	0.7938076049491498	0.89	142.0
France	2020-04-30	0.67	0.7757045230591776	0.87	130.0
France	2020-05-01	0.66	0.7639555905977014	0.86	125.0
France	2020-05-02	0.64	0.7429787508340451	0.84	115.0
France	2020-05-03	0.62	0.7208219374540739	0.8200000000000001	107.0
France	2020-05-04	0.59	0.700774381323514	0.8	97.0
France	2020-05-05	0.58	0.6833091620409817	0.79	90.0
France	2020-05-06	0.55	0.6642014216815707	0.77	81.0
France	2020-05-07	0.55	0.6605600053902964	0.77	74.0
France	2020-05-08	0.55	0.6705044239527076	0.79	69.0
France	2020-05-09	0.55	0.6742080586497127	0.8	65.0
France	2020-05-10	0.55	0.6793371878372361	0.81	59.0
France	2020-05-11	0.58	0.7174546530631076	0.86	56.0
France	2020-05-12	0.6	0.7487131445447687	0.9	56.0
France	2020-05-13	0.62	0.7757463158757367	0.93	52.0
France	2020-05-14	0.66	0.8195292195907061	0.98	52.0
France	2020-05-15	0.68	0.8418439067398102	1.01	51.0
France	2020-05-16	0.6900000000000001	0.8562876995133677	1.03	49.0
France	2020-05-17	0.6900000000000001	0.8636524226618986	1.05	48.0
France	2020-05-18	0.67	0.8473456947104028	1.03	46.0
France	2020-05-19	0.66	0.8368056098116229	1.02	43.0
France	2020-05-20	0.66	0.8458354556121095	1.04	42.0
France	2020-05-21	0.67	0.8567116358647804	1.05	41.0
France	2020-05-22	0.68	0.8675509881077103	1.07	40.0
France	2020-05-23	0.67	0.8651020898524459	1.07	39.0
France	2020-05-24	0.65	0.8476887100902578	1.05	37.0
France	2020-05-25	0.66	0.8515749966210918	1.06	35.0
France	2020-05-26	0.66	0.8564604536799354	1.07	35.0
France	2020-05-27	0.65	0.8489374362511659	1.07	33.0
France	2020-05-28	0.65	0.8529174502288528	1.07	32.0
France	2020-05-29	0.63	0.8425116087219733	1.07	31.0
France	2020-05-30	0.63	0.8448373915727913	1.07	29.0
France	2020-05-31	0.64	0.8619334154331277	1.1	29.0
France	2020-06-01	0.66	0.8795074256073964	1.12	28.0
France	2020-06-02	0.68	0.9113222150970794	1.16	28.0
France	2020-06-03	0.67	0.9074986217379424	1.16	28.0
France	2020-06-04	0.65	0.880755530825935	1.1400000000000001	26.0
France	2020-06-05	0.65	0.884748437018051	1.1400000000000001	25.0
France	2020-06-06	0.64	0.8729823654516463	1.1300000000000001	25.0
France	2020-06-07	0.62	0.8621273790538082	1.1300000000000001	23.0
France	2020-06-08	0.63	0.8704752585107348	1.1400000000000001	23.0
Germany	2020-02-19				5.0
Germany	2020-02-20				6.0
Germany	2020-02-21				8.0
Germany	2020-02-22				10.0
Germany	2020-02-23	2.16	3.2981035209692178	4.65	12.0
Germany	2020-02-24	1.87	2.75292714032538	3.79	14.0
Germany	2020-02-25	1.8	2.549311963028133	3.41	17.0
Germany	2020-02-26	1.74	2.3879869824711784	3.13	21.0
Germany	2020-02-27	1.6600000000000001	2.2320269070779353	2.87	24.0
Germany	2020-02-28	1.6400000000000001	2.1479980851297618	2.71	28.0
Germany	2020-02-29	1.62	2.08113113344532	2.59	33.0
Germany	2020-03-01	1.6	2.022755556084263	2.48	38.0
Germany	2020-03-02	1.58	1.9663729823662095	2.38	44.0
Germany	2020-03-03	1.54	1.8930403221857783	2.27	50.0
Germany	2020-03-04	1.52	1.8419046627926092	2.18	56.0
Germany	2020-03-05	1.51	1.8084206672777707	2.12	64.0
Germany	2020-03-06	1.49	1.7634134441863911	2.05	72.0
Germany	2020-03-07	1.45	1.709214216100264	1.98	80.0
Germany	2020-03-08	1.43	1.6683295666831381	1.92	88.0
Germany	2020-03-09	1.42	1.647580632078493	1.8800000000000001	98.0
Germany	2020-03-10	1.3900000000000001	1.6057941469813655	1.82	109.0
Germany	2020-03-11	1.37	1.5667425740700482	1.77	117.0
Germany	2020-03-12	1.34	1.5314838115592293	1.72	129.0
Germany	2020-03-13	1.3	1.4753838147910925	1.6500000000000001	138.0
Germany	2020-03-14	1.27	1.433830061850619	1.6	146.0
Germany	2020-03-15	1.23	1.3892160162040177	1.55	157.0
Germany	2020-03-16	1.21	1.3558479243781592	1.5	163.0
Germany	2020-03-17	1.18	1.328484349318873	1.47	175.0
Germany	2020-03-18	1.1500000000000001	1.2885513944134395	1.42	181.0
Germany	2020-03-19	1.11	1.2414523823310553	1.37	188.0
Germany	2020-03-20	1.08	1.2025028770149442	1.32	190.0
Germany	2020-03-21	1.06	1.1786488287707924	1.3	197.0
Germany	2020-03-22	1.03	1.1513477380516437	1.27	201.0
Germany	2020-03-23	1.01	1.1223182238275111	1.23	204.0
Germany	2020-03-24	0.98	1.0885488094249138	1.2	205.0
Germany	2020-03-25	0.9500000000000001	1.0587088895235832	1.16	204.0
Germany	2020-03-26	0.93	1.0408956532167084	1.1400000000000001	204.0
Germany	2020-03-27	0.93	1.0344271691700386	1.1400000000000001	205.0
Germany	2020-03-28	0.91	1.020062396690599	1.12	207.0
Germany	2020-03-29	0.9	1.0034275192643982	1.1	203.0
Germany	2020-03-30	0.89	0.9941154648772237	1.09	203.0
Germany	2020-03-31	0.87	0.9754534709405217	1.07	201.0
Germany	2020-04-01	0.85	0.9496364884501186	1.05	196.0
Germany	2020-04-02	0.8300000000000001	0.9317417861462444	1.03	190.0
Germany	2020-04-03	0.81	0.9153450199546767	1.01	187.0
Germany	2020-04-04	0.8	0.8976158900486771	0.99	180.0
Germany	2020-04-05	0.78	0.8852708471559652	0.98	175.0
Germany	2020-04-06	0.77	0.8675976942675583	0.96	169.0
Germany	2020-04-07	0.75	0.8489300638674344	0.9400000000000001	161.0
Germany	2020-04-08	0.74	0.8372937052716131	0.93	154.0
Germany	2020-04-09	0.72	0.8247372527902195	0.92	148.0
Germany	2020-04-10	0.7000000000000001	0.8074050019734306	0.91	140.0
Germany	2020-04-11	0.6900000000000001	0.7932735402090427	0.89	132.0
Germany	2020-04-12	0.6900000000000001	0.7923505089883517	0.89	125.0
Germany	2020-04-13	0.6900000000000001	0.7959777655106243	0.9	121.0
Germany	2020-04-14	0.68	0.785554355475312	0.89	115.0
Germany	2020-04-15	0.66	0.7760582015136434	0.88	107.0
Germany	2020-04-16	0.66	0.7722239298527513	0.88	102.0
Germany	2020-04-17	0.66	0.7716927742640939	0.89	96.0
Germany	2020-04-18	0.66	0.7832240175419141	0.9	92.0
Germany	2020-04-19	0.66	0.7851263576468732	0.91	89.0
Germany	2020-04-20	0.65	0.774418527107455	0.9	83.0
Germany	2020-04-21	0.65	0.7745362348517548	0.9	78.0
Germany	2020-04-22	0.64	0.7731198969960353	0.9	75.0
Germany	2020-04-23	0.64	0.770224535658101	0.9	70.0
Germany	2020-04-24	0.63	0.7711312311215873	0.91	67.0
Germany	2020-04-25	0.63	0.7640452646337783	0.9	63.0
Germany	2020-04-26	0.61	0.7541156386880032	0.9	59.0
Germany	2020-04-27	0.6	0.7414859872177503	0.89	55.0
Germany	2020-04-28	0.58	0.726539135089828	0.88	51.0
Germany	2020-04-29	0.58	0.7327796247975865	0.89	47.0
Germany	2020-04-30	0.61	0.7643714871523418	0.93	46.0
Germany	2020-05-01	0.62	0.7798209209155677	0.9500000000000001	45.0
Germany	2020-05-02	0.61	0.7812971050731291	0.96	42.0
Germany	2020-05-03	0.62	0.7957655432972723	0.98	40.0
Germany	2020-05-04	0.64	0.8174941898962067	1.01	39.0
Germany	2020-05-05	0.65	0.8371874478963113	1.04	38.0
Germany	2020-05-06	0.65	0.8418263372336341	1.05	37.0
Germany	2020-05-07	0.64	0.8292111861411693	1.04	35.0
Germany	2020-05-08	0.64	0.8369352640373383	1.05	33.0
Germany	2020-05-09	0.63	0.8314481940737848	1.05	33.0
Germany	2020-05-10	0.61	0.8111439296627933	1.03	30.0
Germany	2020-05-11	0.61	0.8166174700029318	1.04	29.0
Germany	2020-05-12	0.61	0.8233289811496313	1.05	28.0
Germany	2020-05-13	0.6	0.814872157477378	1.05	27.0
Germany	2020-05-14	0.5700000000000001	0.7874915209545085	1.02	25.0
Germany	2020-05-15	0.56	0.7733396492392166	1.01	23.0
Germany	2020-05-16	0.55	0.7769452030933374	1.02	22.0
Germany	2020-05-17	0.55	0.7825857037844871	1.04	21.0
Germany	2020-05-18	0.55	0.7879950787848404	1.05	20.0
Germany	2020-05-19	0.55	0.7910702439136548	1.06	19.0
Germany	2020-05-20	0.54	0.7909825003334214	1.07	18.0
Germany	2020-05-21	0.55	0.8109139125298588	1.1	17.0
Germany	2020-05-22	0.5700000000000001	0.8302252853288594	1.1300000000000001	17.0
Germany	2020-05-23	0.55	0.8215820518782025	1.1300000000000001	16.0
Germany	2020-05-24	0.56	0.83378877754571	1.1500000000000001	15.0
Germany	2020-05-25	0.61	0.9004360861161833	1.24	15.0
Germany	2020-05-26	0.63	0.9402416880766253	1.29	16.0
Germany	2020-05-27	0.61	0.9125063120496116	1.27	15.0
Germany	2020-05-28	0.6	0.904040477462186	1.26	14.0
Germany	2020-05-29	0.58	0.8930610788870957	1.25	14.0
Germany	2020-05-30	0.55	0.8511128901336195	1.21	13.0
Germany	2020-05-31	0.56	0.8769327611112424	1.24	12.0
Germany	2020-06-01	0.61	0.9436584102151264	1.33	13.0
Germany	2020-06-02	0.58	0.9056729171289055	1.29	13.0
Germany	2020-06-03	0.56	0.8941334213213931	1.29	11.0
Germany	2020-06-04	0.58	0.917470260338398	1.32	12.0
Germany	2020-06-05	0.56	0.9047908767437433	1.31	11.0
Germany	2020-06-06	0.58	0.9311460144975758	1.35	11.0
Germany	2020-06-07	0.63	0.9994833508437049	1.44	11.0
Germany	2020-06-08	0.65	1.0247917607782495	1.47	12.0
Greece	2020-03-14				4.0
Greece	2020-03-15				4.0
Greece	2020-03-16				3.0
Greece	2020-03-17				4.0
Greece	2020-03-18	0.61	1.5500248464982795	2.89	3.0
Greece	2020-03-19	0.51	1.296665904630602	2.42	3.0
Greece	2020-03-20	0.47000000000000003	1.1886339640350287	2.22	3.0
Greece	2020-03-21	0.45	1.1503155264977265	2.15	3.0
Greece	2020-03-22	0.35000000000000003	0.9785658632495647	1.9000000000000001	3.0
Greece	2020-03-23	0.35000000000000003	0.983457230721247	1.9100000000000001	2.0
Greece	2020-03-24	0.46	1.1759700239208404	2.19	3.0
Greece	2020-03-25	0.48	1.2182184063421948	2.27	3.0
Greece	2020-03-26	0.38	1.0623806014936745	2.07	3.0
Greece	2020-03-27	0.28	0.8845769092944273	1.81	2.0
Greece	2020-03-28	0.28	0.894749659707622	1.83	2.0
Greece	2020-03-29	0.29	0.934579254546243	1.9100000000000001	2.0
Greece	2020-03-30	0.31	0.9957956353877642	2.04	2.0
Greece	2020-03-31	0.33	1.061285903484033	2.17	2.0
Greece	2020-04-01	0.35000000000000003	1.119202468218919	2.29	2.0
Greece	2020-04-02	0.37	1.1642936199376834	2.38	2.0
Greece	2020-04-03	0.38	1.1962898072652006	2.45	2.0
Greece	2020-04-04	0.39	1.2174893968243108	2.49	2.0
Greece	2020-04-05	0.39	1.2308422655995932	2.52	2.0
Greece	2020-04-06	0.39	1.2389437018135232	2.54	2.0
Greece	2020-04-07	0.39	1.2437232941386236	2.5500000000000003	2.0
Greece	2020-04-08	0.39	1.2464835715347626	2.5500000000000003	2.0
Greece	2020-04-09	0.4	1.2480513282496741	2.56	2.0
Greece	2020-04-10	0.4	1.2489299596245025	2.56	2.0
Greece	2020-04-11	0.4	1.2494170088852818	2.56	2.0
Greece	2020-04-12	0.4	1.249684519799388	2.56	2.0
Greece	2020-04-13	0.26	0.9998642345807534	2.19	2.0
Greece	2020-04-14	0.15	0.7531105702031484	1.81	1.0
Greece	2020-04-15	0.15	0.7796689684066861	1.8800000000000001	1.0
Greece	2020-04-16	0.17	0.8489433778931138	2.04	1.0
Greece	2020-04-17	0.19	0.9545303455385883	2.3000000000000003	1.0
Greece	2020-04-18	0.21	1.0759134692969345	2.59	1.0
Greece	2020-04-19	0.24	1.1930373667426557	2.87	1.0
Greece	2020-04-20	0.46	1.722266179547967	3.77	1.0
Greece	2020-04-21	0.48	1.807678646628749	3.96	2.0
Greece	2020-04-22	0.26	1.3322893171086796	3.21	1.0
Greece	2020-04-23	0.25	1.2597191957941396	3.0300000000000002	1.0
Greece	2020-04-24	0.24	1.2348086697255223	2.97	1.0
Greece	2020-04-25	0.25	1.262419234728381	3.04	1.0
Greece	2020-04-26	0.26	1.3123849612672862	3.16	1.0
Greece	2020-04-27	0.27	1.364378535160318	3.29	1.0
Greece	2020-04-28	0.28	1.4082885021356004	3.39	1.0
Greece	2020-04-29	0.29	1.441081437207775	3.47	1.0
Greece	2020-04-30	0.29	1.4636130097111022	3.52	1.0
Greece	2020-05-01	0.29	1.4782009826442493	3.56	1.0
Greece	2020-05-02	0.3	1.4872450880787942	3.58	1.0
Greece	2020-05-03	0.3	1.4926741657811156	3.59	1.0
Greece	2020-05-04	0.3	1.4958542454147352	3.6	1.0
Greece	2020-05-05	0.3	1.4976817590777294	3.61	1.0
Greece	2020-05-06	0.3	1.4987161132709779	3.61	1.0
Greece	2020-05-07	0.3	1.4992943089939819	3.61	1.0
Greece	2020-05-08	0.3	1.499614178138849	3.61	1.0
Greece	2020-05-09	0.3	1.4997895821315128	3.61	1.0
Greece	2020-05-10	0.3	1.499885037934364	3.61	1.0
Greece	2020-05-11	0.3	1.4999366413906983	3.61	1.0
Greece	2020-05-12	0.3	1.4999643750794736	3.61	1.0
Greece	2020-05-13	0.3	1.4999792025975645	3.61	1.0
Greece	2020-05-14	0.3	1.4999870929330474	3.61	1.0
Greece	2020-05-15	0.3	1.4999912740018435	3.61	1.0
Greece	2020-05-16	0.3	1.4999934810625422	3.61	1.0
Greece	2020-05-17	0.3	1.4999946420396275	3.61	1.0
Greece	2020-05-18	0.3	1.4999952507963241	3.61	1.0
Greece	2020-05-19	0.3	1.4999955690600886	3.61	1.0
Greece	2020-05-20	0.3	1.4999957350009556	3.61	1.0
Greece	2020-05-21	0.3	1.4999958213048752	3.61	1.0
Greece	2020-05-22	0.3	1.4999958660862132	3.61	1.0
Greece	2020-05-23	0.3	1.4999958892720708	3.61	1.0
Greece	2020-05-24	0.3	1.499995901252533	3.61	1.0
Greece	2020-05-25	0.3	1.4999959074313127	3.61	1.0
Greece	2020-05-26	0.3	1.4999959106123177	3.61	1.0
Greece	2020-05-27	0.3	1.4999959122472732	3.61	1.0
Greece	2020-05-28	0.3	1.4999959130862746	3.61	1.0
Greece	2020-05-29	0.3	1.4999959135162	3.61	1.0
Greece	2020-05-30	0.3	1.4999959137361836	3.61	1.0
Greece	2020-05-31	0.3	1.4999959138485799	3.61	1.0
Greece	2020-06-01	0.3	1.4999959139059675	3.61	1.0
Greece	2020-06-02	0.3	1.4999959139352304	3.61	1.0
Greece	2020-06-03	0.3	1.4999959139501187	3.61	1.0
Greece	2020-06-04	0.3	1.499995913957702	3.61	1.0
Greece	2020-06-05	0.3	1.4999959139615577	3.61	1.0
Greece	2020-06-06	0.53	1.9999727366972966	4.38	1.0
Greece	2020-06-07	0.79	2.4790413265539426	5.08	2.0
Greece	2020-06-08	0.74	2.322983153749081	4.76	2.0
Hungary	2020-03-14				4.0
Hungary	2020-03-15				4.0
Hungary	2020-03-16				5.0
Hungary	2020-03-17				5.0
Hungary	2020-03-18	1.29	2.4390852024165075	3.93	6.0
Hungary	2020-03-19	1.2	2.157903311418972	3.38	6.0
Hungary	2020-03-20	1.08	1.899889120934231	2.94	8.0
Hungary	2020-03-21	1.0	1.7264784714063344	2.64	7.0
Hungary	2020-03-22	1.01	1.690666171927215	2.5300000000000002	9.0
Hungary	2020-03-23	0.96	1.5908492991936707	2.36	9.0
Hungary	2020-03-24	0.92	1.5083784630070831	2.22	10.0
Hungary	2020-03-25	0.84	1.3748016397665082	2.02	10.0
Hungary	2020-03-26	0.8200000000000001	1.3288553842835946	1.94	10.0
Hungary	2020-03-27	0.8200000000000001	1.3024498528039719	1.8900000000000001	11.0
Hungary	2020-03-28	0.73	1.1817178537069457	1.72	11.0
Hungary	2020-03-29	0.7000000000000001	1.1289335963534506	1.6500000000000001	10.0
Hungary	2020-03-30	0.71	1.1421946453872591	1.6500000000000001	11.0
Hungary	2020-03-31	0.74	1.1678490863751554	1.68	11.0
Hungary	2020-04-01	0.76	1.1956421094146477	1.71	12.0
Hungary	2020-04-02	0.71	1.1236208934376526	1.62	12.0
Hungary	2020-04-03	0.66	1.049541236612084	1.52	11.0
Hungary	2020-04-04	0.64	1.0286256688744302	1.49	11.0
Hungary	2020-04-05	0.64	1.0208130209286204	1.48	11.0
Hungary	2020-04-06	0.64	1.022278552959695	1.48	11.0
Hungary	2020-04-07	0.61	0.9826129286801235	1.43	11.0
Hungary	2020-04-08	0.5700000000000001	0.9435046854522178	1.3900000000000001	10.0
Hungary	2020-04-09	0.58	0.9533057679937181	1.4000000000000001	10.0
Hungary	2020-04-10	0.55	0.9238799647549697	1.37	10.0
Hungary	2020-04-11	0.53	0.8964112128201808	1.34	9.0
Hungary	2020-04-12	0.54	0.918882816852183	1.3800000000000001	9.0
Hungary	2020-04-13	0.56	0.9465746801628295	1.42	9.0
Hungary	2020-04-14	0.58	0.9754013314419229	1.46	9.0
Hungary	2020-04-15	0.59	1.0004183764167331	1.5	9.0
Hungary	2020-04-16	0.56	0.9659175884830384	1.46	9.0
Hungary	2020-04-17	0.53	0.9251359817027597	1.41	8.0
Hungary	2020-04-18	0.5	0.8847806292111462	1.37	8.0
Hungary	2020-04-19	0.51	0.9062247973556734	1.4000000000000001	7.0
Hungary	2020-04-20	0.53	0.93635951200384	1.45	8.0
Hungary	2020-04-21	0.54	0.9695091864308917	1.5	7.0
Hungary	2020-04-22	0.56	0.9991383497075103	1.54	8.0
Hungary	2020-04-23	0.48	0.8944836039423634	1.42	7.0
Hungary	2020-04-24	0.44	0.8458007152980213	1.36	6.0
Hungary	2020-04-25	0.45	0.8692611620672732	1.4000000000000001	6.0
Hungary	2020-04-26	0.42	0.8364577982679667	1.37	6.0
Hungary	2020-04-27	0.44	0.8770354007476091	1.44	5.0
Hungary	2020-04-28	0.47000000000000003	0.9220378457882579	1.51	6.0
Hungary	2020-04-29	0.43	0.8863639097479389	1.48	5.0
Hungary	2020-04-30	0.45	0.9230736660872166	1.54	5.0
Hungary	2020-05-01	0.47000000000000003	0.9601473236334315	1.61	5.0
Hungary	2020-05-02	0.49	0.997036917750126	1.67	5.0
Hungary	2020-05-03	0.5	1.0289119539232137	1.72	5.0
Hungary	2020-05-04	0.45	0.9576718052023575	1.6400000000000001	5.0
Hungary	2020-05-05	0.39	0.8775082475949931	1.54	4.0
Hungary	2020-05-06	0.4	0.8989329740644717	1.57	4.0
Hungary	2020-05-07	0.42	0.9345458198453666	1.6400000000000001	4.0
Hungary	2020-05-08	0.44	0.9783989191632717	1.71	4.0
Hungary	2020-05-09	0.46	1.0203967681719601	1.79	4.0
Hungary	2020-05-10	0.47000000000000003	1.0547960553528695	1.85	4.0
Hungary	2020-05-11	0.48	1.0801134307089943	1.8900000000000001	4.0
Hungary	2020-05-12	0.41000000000000003	0.9754379374262505	1.76	4.0
Hungary	2020-05-13	0.34	0.8639425536968142	1.61	3.0
Hungary	2020-05-14	0.35000000000000003	0.8841920380769402	1.6500000000000001	3.0
Hungary	2020-05-15	0.36	0.9243038217525774	1.72	3.0
Hungary	2020-05-16	0.38	0.9769487618662733	1.82	3.0
Hungary	2020-05-17	0.31	0.8822564491160954	1.72	3.0
Hungary	2020-05-18	0.24	0.7686824061056049	1.57	2.0
Hungary	2020-05-19	0.25	0.8098597311089407	1.6600000000000001	2.0
Hungary	2020-05-20	0.27	0.8723367273111552	1.79	2.0
Hungary	2020-05-21	0.3	0.9505388822027144	1.95	2.0
Hungary	2020-05-22	0.32	1.0295539526188646	2.11	2.0
Hungary	2020-05-23	0.35000000000000003	1.0980414330029855	2.25	2.0
Hungary	2020-05-24	0.36	1.150877011870953	2.36	2.0
Hungary	2020-05-25	0.38	1.1881456137716104	2.43	2.0
Hungary	2020-05-26	0.38	1.2127125094340379	2.48	2.0
Hungary	2020-05-27	0.39	1.2281119295993006	2.52	2.0
Hungary	2020-05-28	0.26	0.9899301763686043	2.17	2.0
Hungary	2020-05-29	0.26	0.9984742098526945	2.19	1.0
Hungary	2020-05-30	0.27	1.0316675899341665	2.2600000000000002	2.0
Hungary	2020-05-31	0.29	1.0880417304210326	2.38	1.0
Hungary	2020-06-01	0.3	1.1502698522048365	2.52	2.0
Hungary	2020-06-02	0.32	1.2059749068588144	2.64	1.0
Hungary	2020-06-03	0.5	1.5620165119583325	3.2	2.0
Hungary	2020-06-04	0.51	1.5923183836184398	3.2600000000000002	2.0
Hungary	2020-06-05	0.5	1.5580264325396505	3.19	2.0
Hungary	2020-06-06	0.47000000000000003	1.4820119880455023	3.04	2.0
Hungary	2020-06-07	0.45	1.4079821277776567	2.88	2.0
Hungary	2020-06-08	0.59	1.6219199158921584	3.15	2.0
Ireland	2020-03-04				5.0
Ireland	2020-03-05				6.0
Ireland	2020-03-06				7.0
Ireland	2020-03-07				7.0
Ireland	2020-03-08	1.74	2.8254967264872617	4.16	10.0
Ireland	2020-03-09	1.3800000000000001	2.2103790591264127	3.23	10.0
Ireland	2020-03-10	1.28	1.9999685878160491	2.86	11.0
Ireland	2020-03-11	1.29	1.9410330087118324	2.71	13.0
Ireland	2020-03-12	1.2	1.7877510665639016	2.47	15.0
Ireland	2020-03-13	1.1300000000000001	1.6582361511038841	2.27	15.0
Ireland	2020-03-14	1.18	1.6853311711999213	2.2600000000000002	17.0
Ireland	2020-03-15	1.16	1.6286015398981841	2.16	20.0
Ireland	2020-03-16	1.1	1.5361897399305706	2.0300000000000002	20.0
Ireland	2020-03-17	1.1300000000000001	1.5480792145994393	2.02	22.0
Ireland	2020-03-18	1.11	1.4980865618385408	1.94	25.0
Ireland	2020-03-19	1.03	1.3971843227390555	1.8	25.0
Ireland	2020-03-20	1.01	1.3584525895608748	1.74	26.0
Ireland	2020-03-21	1.02	1.3544290032897854	1.72	28.0
Ireland	2020-03-22	1.01	1.3349761859689506	1.69	30.0
Ireland	2020-03-23	1.02	1.3372182116802684	1.68	31.0
Ireland	2020-03-24	1.05	1.3555802613635348	1.69	34.0
Ireland	2020-03-25	1.02	1.3135397179243302	1.6300000000000001	36.0
Ireland	2020-03-26	0.99	1.2702151568281952	1.57	36.0
Ireland	2020-03-27	0.98	1.2471689784352404	1.54	38.0
Ireland	2020-03-28	0.9500000000000001	1.2155851680384668	1.5	39.0
Ireland	2020-03-29	0.96	1.219868674104647	1.49	40.0
Ireland	2020-03-30	0.96	1.2129644296460533	1.48	43.0
Ireland	2020-03-31	0.9500000000000001	1.1932237677179824	1.45	43.0
Ireland	2020-04-01	0.9500000000000001	1.1868969868663695	1.44	45.0
Ireland	2020-04-02	0.9500000000000001	1.1817854076796648	1.43	46.0
Ireland	2020-04-03	0.92	1.1537780715772286	1.4000000000000001	48.0
Ireland	2020-04-04	0.87	1.0931097575916802	1.32	47.0
Ireland	2020-04-05	0.85	1.0618095187350778	1.29	46.0
Ireland	2020-04-06	0.8200000000000001	1.028873253057762	1.25	47.0
Ireland	2020-04-07	0.77	0.9723590980083306	1.18	45.0
Ireland	2020-04-08	0.75	0.9455367741158753	1.1500000000000001	43.0
Ireland	2020-04-09	0.72	0.9162621474785604	1.12	43.0
Ireland	2020-04-10	0.68	0.871853104068162	1.07	40.0
Ireland	2020-04-11	0.63	0.8207356983766513	1.02	38.0
Ireland	2020-04-12	0.6	0.7854219632941927	0.98	34.0
Ireland	2020-04-13	0.58	0.7674584467650207	0.97	33.0
Ireland	2020-04-14	0.54	0.7292691109793763	0.93	30.0
Ireland	2020-04-15	0.52	0.7039255246211095	0.91	27.0
Ireland	2020-04-16	0.49	0.6785178486860326	0.88	25.0
Ireland	2020-04-17	0.47000000000000003	0.6671641996465959	0.88	22.0
Ireland	2020-04-18	0.49	0.6880231265266096	0.91	21.0
Ireland	2020-04-19	0.48	0.6935663868776764	0.93	20.0
Ireland	2020-04-20	0.48	0.6948281738909389	0.9400000000000001	18.0
Ireland	2020-04-21	0.48	0.7105047068547731	0.97	17.0
Ireland	2020-04-22	0.48	0.7228730159611804	0.99	16.0
Ireland	2020-04-23	0.48	0.7309886557875208	1.01	15.0
Ireland	2020-04-24	0.48	0.7337838520512633	1.03	14.0
Ireland	2020-04-25	0.47000000000000003	0.7311006117250625	1.04	13.0
Ireland	2020-04-26	0.45	0.723343254061688	1.04	12.0
Ireland	2020-04-27	0.46	0.7433486119024248	1.08	11.0
Ireland	2020-04-28	0.47000000000000003	0.7635152942318292	1.11	11.0
Ireland	2020-04-29	0.44	0.7444686476916388	1.1	10.0
Ireland	2020-04-30	0.45	0.7560818921086311	1.1300000000000001	9.0
Ireland	2020-05-01	0.44	0.7656583648526034	1.16	9.0
Ireland	2020-05-02	0.48	0.8187959898561553	1.24	8.0
Ireland	2020-05-03	0.47000000000000003	0.8254046626352456	1.26	9.0
Ireland	2020-05-04	0.46	0.8235398021425662	1.27	7.0
Ireland	2020-05-05	0.49	0.8680243443537887	1.34	8.0
Ireland	2020-05-06	0.47000000000000003	0.8559873412639876	1.34	7.0
Ireland	2020-05-07	0.45	0.8369987484114202	1.33	7.0
Ireland	2020-05-08	0.42	0.8129249026006389	1.31	6.0
Ireland	2020-05-09	0.44	0.853116508479481	1.3800000000000001	6.0
Ireland	2020-05-10	0.47000000000000003	0.8997709181940774	1.45	6.0
Ireland	2020-05-11	0.44	0.8746135487067226	1.43	6.0
Ireland	2020-05-12	0.41000000000000003	0.8381047233307095	1.4000000000000001	5.0
Ireland	2020-05-13	0.43	0.8748864326255424	1.46	5.0
Ireland	2020-05-14	0.39	0.8347582325944626	1.43	5.0
Ireland	2020-05-15	0.35000000000000003	0.7899658541215666	1.3800000000000001	4.0
Ireland	2020-05-16	0.37	0.8339254427950871	1.46	4.0
Ireland	2020-05-17	0.4	0.8877148206753359	1.55	4.0
Ireland	2020-05-18	0.42	0.9457226511711772	1.6600000000000001	4.0
Ireland	2020-05-19	0.45	0.9985615032838282	1.75	4.0
Ireland	2020-05-20	0.39	0.9252068336815589	1.67	4.0
Ireland	2020-05-21	0.33	0.8351188797286421	1.56	3.0
Ireland	2020-05-22	0.34	0.8655816888441228	1.61	3.0
Ireland	2020-05-23	0.36	0.9121289588850848	1.7	3.0
Ireland	2020-05-24	0.29	0.8305623562842469	1.62	3.0
Ireland	2020-05-25	0.31	0.8800690531554833	1.71	2.0
Ireland	2020-05-26	0.33	0.9367760775082984	1.82	3.0
Ireland	2020-05-27	0.26	0.8324731363192442	1.71	2.0
Ireland	2020-05-28	0.28	0.8832875276789454	1.81	2.0
Ireland	2020-05-29	0.3	0.943448731057185	1.93	2.0
Ireland	2020-05-30	0.32	1.0123381269111722	2.07	2.0
Ireland	2020-05-31	0.34	1.0784751326197346	2.21	2.0
Ireland	2020-06-01	0.36	1.1336482646125343	2.32	2.0
Ireland	2020-06-02	0.37	1.1750039601085374	2.41	2.0
Ireland	2020-06-03	0.38	1.2035838310746227	2.47	2.0
Ireland	2020-06-04	0.39	1.2221670548402108	2.5	2.0
Ireland	2020-06-05	0.39	1.2337149135656602	2.5300000000000002	2.0
Ireland	2020-06-06	0.39	1.24065273785362	2.54	2.0
Ireland	2020-06-07	0.39	1.2447161673400216	2.5500000000000003	2.0
Ireland	2020-06-08	0.54	1.4964599266349543	2.91	2.0
Italy	2020-02-04	2.2600000000000002	3.22191318100181	4.34	16.0
Italy	2020-02-05	1.99	2.7512861443527385	3.62	20.0
Italy	2020-02-06	1.8900000000000001	2.53471425046438	3.2600000000000002	23.0
Italy	2020-02-07	1.93	2.5026577569544477	3.14	29.0
Italy	2020-02-08	1.9100000000000001	2.422212348555902	2.98	36.0
Italy	2020-02-09	1.8800000000000001	2.3443035486982025	2.84	42.0
Italy	2020-02-10	1.83	2.2425473512199723	2.68	51.0
Italy	2020-02-11	1.81	2.183501396957132	2.57	58.0
Italy	2020-02-12	1.8	2.1375465704451546	2.49	71.0
Italy	2020-02-13	1.77	2.0723043759617736	2.39	81.0
Italy	2020-02-14	1.77	2.052035678342188	2.34	95.0
Italy	2020-02-15	1.77	2.0319604879964492	2.3000000000000003	112.0
Italy	2020-02-16	1.74	1.970513822942075	2.21	130.0
Italy	2020-02-17	1.69	1.9054546636068368	2.12	146.0
Italy	2020-02-18	1.68	1.8742998208022528	2.07	167.0
Italy	2020-02-19	1.6500000000000001	1.8361395851850717	2.02	192.0
Italy	2020-02-20	1.62	1.7874167059148947	1.95	215.0
Italy	2020-02-21	1.6	1.758680183739971	1.9100000000000001	241.0
Italy	2020-02-22	1.58	1.7237518657751072	1.87	273.0
Italy	2020-02-23	1.54	1.673726466885794	1.81	301.0
Italy	2020-02-24	1.5	1.6307048175585115	1.75	331.0
Italy	2020-02-25	1.47	1.5914947076445767	1.71	364.0
Italy	2020-02-26	1.44	1.5513062834840976	1.6600000000000001	397.0
Italy	2020-02-27	1.4000000000000001	1.5113206421371943	1.61	430.0
Italy	2020-02-28	1.37	1.474309116883896	1.57	463.0
Italy	2020-02-29	1.34	1.432594863817751	1.52	497.0
Italy	2020-03-01	1.3	1.3898819531866897	1.47	525.0
Italy	2020-03-02	1.27	1.3576523087537138	1.44	555.0
Italy	2020-03-03	1.24	1.327555261442388	1.4000000000000001	587.0
Italy	2020-03-04	1.22	1.3004347002418777	1.37	614.0
Italy	2020-03-05	1.19	1.2689365362946905	1.34	644.0
Italy	2020-03-06	1.1500000000000001	1.22953379939696	1.3	662.0
Italy	2020-03-07	1.12	1.1923941684648485	1.26	678.0
Italy	2020-03-08	1.09	1.1564247194578952	1.22	691.0
Italy	2020-03-09	1.06	1.1248276608130123	1.18	699.0
Italy	2020-03-10	1.03	1.0973203775353793	1.1500000000000001	707.0
Italy	2020-03-11	1.01	1.070957497180044	1.1300000000000001	710.0
Italy	2020-03-12	0.98	1.0436107799842191	1.1	710.0
Italy	2020-03-13	0.9500000000000001	1.0171320297356927	1.07	703.0
Italy	2020-03-14	0.93	0.9906877600668427	1.04	696.0
Italy	2020-03-15	0.91	0.9677121225544447	1.02	681.0
Italy	2020-03-16	0.89	0.9500244243777427	1.0	671.0
Italy	2020-03-17	0.87	0.9319749563329325	0.98	656.0
Italy	2020-03-18	0.86	0.9183553407320804	0.97	639.0
Italy	2020-03-19	0.85	0.9122632877527734	0.96	625.0
Italy	2020-03-20	0.84	0.9020320475909738	0.9500000000000001	614.0
Italy	2020-03-21	0.8300000000000001	0.8924003820285029	0.9400000000000001	591.0
Italy	2020-03-22	0.8300000000000001	0.8900076568743859	0.9400000000000001	579.0
Italy	2020-03-23	0.8300000000000001	0.8896733156941661	0.9400000000000001	564.0
Italy	2020-03-24	0.8300000000000001	0.8899672166228412	0.9400000000000001	553.0
Italy	2020-03-25	0.8300000000000001	0.8876012088876359	0.9400000000000001	538.0
Italy	2020-03-26	0.8300000000000001	0.8880263944659788	0.9400000000000001	524.0
Italy	2020-03-27	0.8300000000000001	0.8916003959929881	0.9500000000000001	513.0
Italy	2020-03-28	0.8300000000000001	0.8894867332175628	0.9500000000000001	503.0
Italy	2020-03-29	0.8300000000000001	0.8919474873741084	0.9500000000000001	486.0
Italy	2020-03-30	0.8300000000000001	0.8995269935410046	0.96	482.0
Italy	2020-03-31	0.8300000000000001	0.8979940773222648	0.96	471.0
Italy	2020-04-01	0.8200000000000001	0.8910678998318918	0.9500000000000001	458.0
Italy	2020-04-02	0.81	0.8779157869335469	0.9400000000000001	443.0
Italy	2020-04-03	0.8	0.8655633176076235	0.92	425.0
Italy	2020-04-04	0.79	0.8594115405545821	0.92	411.0
Italy	2020-04-05	0.79	0.8547498496629997	0.92	398.0
Italy	2020-04-06	0.78	0.8531880123531415	0.91	384.0
Italy	2020-04-07	0.78	0.8483493831549493	0.91	373.0
Italy	2020-04-08	0.77	0.8417221495554132	0.9	356.0
Italy	2020-04-09	0.77	0.8381303608750212	0.9	344.0
Italy	2020-04-10	0.76	0.8317698327179777	0.9	330.0
Italy	2020-04-11	0.76	0.8289139227509903	0.9	316.0
Italy	2020-04-12	0.75	0.8243739133298321	0.89	305.0
Italy	2020-04-13	0.75	0.822038954021883	0.89	290.0
Italy	2020-04-14	0.75	0.8220303749110416	0.89	281.0
Italy	2020-04-15	0.75	0.8244224844470691	0.9	268.0
Italy	2020-04-16	0.75	0.8323467891957119	0.91	261.0
Italy	2020-04-17	0.75	0.8291201643960143	0.9	252.0
Italy	2020-04-18	0.75	0.8286327650425354	0.9	239.0
Italy	2020-04-19	0.75	0.8300828095526694	0.91	233.0
Italy	2020-04-20	0.74	0.8286103848851305	0.91	222.0
Italy	2020-04-21	0.74	0.8257730100233353	0.91	215.0
Italy	2020-04-22	0.74	0.8235915304943003	0.91	204.0
Italy	2020-04-23	0.74	0.8267166368071833	0.91	198.0
Italy	2020-04-24	0.73	0.8203551861951542	0.91	190.0
Italy	2020-04-25	0.72	0.8121777915998997	0.9	180.0
Italy	2020-04-26	0.72	0.8168636636679925	0.91	172.0
Italy	2020-04-27	0.73	0.8216729088955798	0.91	168.0
Italy	2020-04-28	0.72	0.8204918862061872	0.91	160.0
Italy	2020-04-29	0.72	0.8171005999041916	0.91	154.0
Italy	2020-04-30	0.7000000000000001	0.803153613876965	0.9	146.0
Italy	2020-05-01	0.6900000000000001	0.7929829346706353	0.89	137.0
Italy	2020-05-02	0.6900000000000001	0.7914124249846287	0.89	131.0
Italy	2020-05-03	0.68	0.7869953317263958	0.89	125.0
Italy	2020-05-04	0.67	0.7782904269265764	0.88	118.0
Italy	2020-05-05	0.67	0.7747760075567343	0.88	111.0
Italy	2020-05-06	0.67	0.7775628170223019	0.89	106.0
Italy	2020-05-07	0.66	0.7795743150662168	0.89	101.0
Italy	2020-05-08	0.66	0.7797988243661621	0.9	96.0
Italy	2020-05-09	0.67	0.7862481731392759	0.91	91.0
Italy	2020-05-10	0.67	0.7908555878046408	0.91	88.0
Italy	2020-05-11	0.67	0.7930770557417047	0.92	83.0
Italy	2020-05-12	0.67	0.802663671201871	0.93	80.0
Italy	2020-05-13	0.6900000000000001	0.8210590762100717	0.96	77.0
Italy	2020-05-14	0.6900000000000001	0.8323117976622836	0.97	76.0
Italy	2020-05-15	0.6900000000000001	0.8342647021892401	0.98	72.0
Italy	2020-05-16	0.71	0.8502765468365143	1.0	70.0
Italy	2020-05-17	0.72	0.8645049904989405	1.02	69.0
Italy	2020-05-18	0.72	0.86994145157187	1.02	67.0
Italy	2020-05-19	0.72	0.8719723950857787	1.03	65.0
Italy	2020-05-20	0.73	0.8851909083493663	1.05	63.0
Italy	2020-05-21	0.72	0.8829783679468985	1.05	63.0
Italy	2020-05-22	0.7000000000000001	0.8637054911219583	1.03	59.0
Italy	2020-05-23	0.6900000000000001	0.8497769162302371	1.01	57.0
Italy	2020-05-24	0.6900000000000001	0.8519815909443446	1.02	54.0
Italy	2020-05-25	0.6900000000000001	0.8564339349737902	1.03	54.0
Italy	2020-05-26	0.68	0.8448031621789525	1.02	51.0
Italy	2020-05-27	0.66	0.8311847732183832	1.01	49.0
Italy	2020-05-28	0.65	0.8163865418764249	0.99	46.0
Italy	2020-05-29	0.63	0.8016067592544798	0.98	44.0
Italy	2020-05-30	0.62	0.7872192712431633	0.97	41.0
Italy	2020-05-31	0.63	0.8035587043683081	0.99	39.0
Italy	2020-06-01	0.63	0.8116582871202487	1.0	39.0
Italy	2020-06-02	0.61	0.7960050259686436	0.99	36.0
Italy	2020-06-03	0.6	0.7871108320866508	0.99	34.0
Italy	2020-06-04	0.59	0.7760858692620693	0.98	32.0
Italy	2020-06-05	0.58	0.7770463791501167	0.99	30.0
Italy	2020-06-06	0.58	0.7782047551282771	0.99	29.0
Italy	2020-06-07	0.59	0.7927335465028972	1.02	27.0
Italy	2020-06-08	0.59	0.8064296828186126	1.04	27.0
Netherlands	2020-02-17				5.0
Netherlands	2020-02-18				6.0
Netherlands	2020-02-19				8.0
Netherlands	2020-02-20				10.0
Netherlands	2020-02-21	2.07	3.1824870469514095	4.5200000000000005	11.0
Netherlands	2020-02-22	1.82	2.6983658479540296	3.73	14.0
Netherlands	2020-02-23	1.67	2.405207420489514	3.25	16.0
Netherlands	2020-02-24	1.6500000000000001	2.2990904996750614	3.04	19.0
Netherlands	2020-02-25	1.62	2.194056212110157	2.84	23.0
Netherlands	2020-02-26	1.53	2.043609147434436	2.61	26.0
Netherlands	2020-02-27	1.47	1.93156967097738	2.44	29.0
Netherlands	2020-02-28	1.48	1.9070618846099492	2.37	33.0
Netherlands	2020-02-29	1.5	1.8944832454047162	2.32	39.0
Netherlands	2020-03-01	1.5	1.860226852290179	2.25	44.0
Netherlands	2020-03-02	1.5	1.8387579158935834	2.2	50.0
Netherlands	2020-03-03	1.49	1.8105033789447036	2.15	57.0
Netherlands	2020-03-04	1.45	1.7386072977773726	2.05	64.0
Netherlands	2020-03-05	1.41	1.685396052886736	1.97	69.0
Netherlands	2020-03-06	1.41	1.661174911989477	1.92	78.0
Netherlands	2020-03-07	1.36	1.5963447372462625	1.84	86.0
Netherlands	2020-03-08	1.3	1.5178864765247573	1.74	91.0
Netherlands	2020-03-09	1.26	1.463345257406533	1.67	97.0
Netherlands	2020-03-10	1.23	1.4258695889998876	1.62	104.0
Netherlands	2020-03-11	1.2	1.3842636294988888	1.57	111.0
Netherlands	2020-03-12	1.16	1.338096874532963	1.51	116.0
Netherlands	2020-03-13	1.1400000000000001	1.30449680062172	1.47	121.0
Netherlands	2020-03-14	1.11	1.2680821720668842	1.43	127.0
Netherlands	2020-03-15	1.08	1.2297081769271088	1.3800000000000001	130.0
Netherlands	2020-03-16	1.04	1.1900750595879657	1.34	134.0
Netherlands	2020-03-17	1.0	1.1418890786340279	1.28	135.0
Netherlands	2020-03-18	0.97	1.1114753336823882	1.25	135.0
Netherlands	2020-03-19	0.9400000000000001	1.0784517265127211	1.21	138.0
Netherlands	2020-03-20	0.93	1.0614449708119453	1.19	135.0
Netherlands	2020-03-21	0.92	1.0471581946960424	1.17	140.0
Netherlands	2020-03-22	0.88	1.0115106928686215	1.1400000000000001	136.0
Netherlands	2020-03-23	0.87	0.9911001175055629	1.11	134.0
Netherlands	2020-03-24	0.86	0.9795451973208503	1.1	133.0
Netherlands	2020-03-25	0.84	0.9582714684283484	1.08	132.0
Netherlands	2020-03-26	0.8200000000000001	0.9440927463533455	1.06	127.0
Netherlands	2020-03-27	0.8200000000000001	0.9442797321417604	1.06	127.0
Netherlands	2020-03-28	0.8200000000000001	0.939925652425986	1.06	125.0
Netherlands	2020-03-29	0.81	0.932941786951922	1.05	123.0
Netherlands	2020-03-30	0.8	0.9262870820565062	1.05	120.0
Netherlands	2020-03-31	0.8	0.9202817110428113	1.04	118.0
Netherlands	2020-04-01	0.79	0.9112048542505736	1.03	115.0
Netherlands	2020-04-02	0.78	0.9029369828292148	1.03	112.0
Netherlands	2020-04-03	0.77	0.8997948058498795	1.02	109.0
Netherlands	2020-04-04	0.76	0.8893462250096219	1.01	107.0
Netherlands	2020-04-05	0.75	0.8749398502595154	1.0	102.0
Netherlands	2020-04-06	0.74	0.8698304736288587	1.0	99.0
Netherlands	2020-04-07	0.72	0.8525071867940857	0.98	96.0
Netherlands	2020-04-08	0.71	0.8402500049100884	0.97	90.0
Netherlands	2020-04-09	0.7000000000000001	0.8337411979605466	0.96	88.0
Netherlands	2020-04-10	0.6900000000000001	0.823469067742893	0.9500000000000001	83.0
Netherlands	2020-04-11	0.68	0.8133442729619125	0.9500000000000001	80.0
Netherlands	2020-04-12	0.68	0.8138446977672448	0.9500000000000001	75.0
Netherlands	2020-04-13	0.67	0.8035162312092282	0.9400000000000001	74.0
Netherlands	2020-04-14	0.65	0.7918467558494799	0.93	67.0
Netherlands	2020-04-15	0.66	0.8035154290677611	0.9500000000000001	66.0
Netherlands	2020-04-16	0.65	0.7968497646854572	0.9400000000000001	63.0
Netherlands	2020-04-17	0.63	0.7810651520253415	0.93	59.0
Netherlands	2020-04-18	0.63	0.7834518940149506	0.9400000000000001	55.0
Netherlands	2020-04-19	0.64	0.7933499284958309	0.9500000000000001	54.0
Netherlands	2020-04-20	0.62	0.7796653804721916	0.9400000000000001	51.0
Netherlands	2020-04-21	0.61	0.7702394724096118	0.93	47.0
Netherlands	2020-04-22	0.6	0.7583271322631664	0.93	45.0
Netherlands	2020-04-23	0.5700000000000001	0.7356307342435556	0.91	41.0
Netherlands	2020-04-24	0.5700000000000001	0.739621986803284	0.91	38.0
Netherlands	2020-04-25	0.5700000000000001	0.7446953713457074	0.93	37.0
Netherlands	2020-04-26	0.55	0.7271340210414273	0.91	34.0
Netherlands	2020-04-27	0.54	0.7159353781254141	0.91	31.0
Netherlands	2020-04-28	0.53	0.7138862139207938	0.91	29.0
Netherlands	2020-04-29	0.51	0.6971252446763808	0.9	27.0
Netherlands	2020-04-30	0.52	0.719299526587215	0.93	24.0
Netherlands	2020-05-01	0.54	0.742815915680165	0.97	25.0
Netherlands	2020-05-02	0.52	0.7317560862584751	0.96	22.0
Netherlands	2020-05-03	0.53	0.7474884451455941	0.99	21.0
Netherlands	2020-05-04	0.53	0.7603306105370705	1.01	20.0
Netherlands	2020-05-05	0.54	0.7703263080662689	1.03	19.0
Netherlands	2020-05-06	0.53	0.7762735236087482	1.05	18.0
Netherlands	2020-05-07	0.55	0.8006813172116332	1.09	17.0
Netherlands	2020-05-08	0.54	0.7991480089709853	1.09	17.0
Netherlands	2020-05-09	0.53	0.7920699577597207	1.09	15.0
Netherlands	2020-05-10	0.53	0.8072057349119627	1.12	15.0
Netherlands	2020-05-11	0.52	0.793701879552768	1.11	14.0
Netherlands	2020-05-12	0.5	0.7761903494227028	1.1	13.0
Netherlands	2020-05-13	0.5	0.7868209151630554	1.12	12.0
Netherlands	2020-05-14	0.5	0.798824485847453	1.1500000000000001	12.0
Netherlands	2020-05-15	0.5	0.8105074067048551	1.17	11.0
Netherlands	2020-05-16	0.47000000000000003	0.7821989702174211	1.1500000000000001	11.0
Netherlands	2020-05-17	0.44	0.7465858862471977	1.12	9.0
Netherlands	2020-05-18	0.43	0.7482176025103924	1.1300000000000001	9.0
Netherlands	2020-05-19	0.4	0.7086226712176331	1.1	8.0
Netherlands	2020-05-20	0.39	0.7119164904061868	1.11	7.0
Netherlands	2020-05-21	0.38	0.7166388138309808	1.1400000000000001	7.0
Netherlands	2020-05-22	0.37	0.7209827412065988	1.16	6.0
Netherlands	2020-05-23	0.36	0.7219120985573506	1.18	6.0
Netherlands	2020-05-24	0.35000000000000003	0.7177646232660554	1.2	5.0
Netherlands	2020-05-25	0.33	0.7080077467848517	1.21	5.0
Netherlands	2020-05-26	0.36	0.7695481415898495	1.31	4.0
Netherlands	2020-05-27	0.39	0.8381402491091919	1.43	5.0
Netherlands	2020-05-28	0.36	0.8168165418902527	1.43	4.0
Netherlands	2020-05-29	0.39	0.8734616147609059	1.53	4.0
Netherlands	2020-05-30	0.41000000000000003	0.9283091966824539	1.6300000000000001	4.0
Netherlands	2020-05-31	0.44	0.9808419385224342	1.72	4.0
Netherlands	2020-06-01	0.46	1.0256443713383248	1.8	4.0
Netherlands	2020-06-02	0.4	0.9422271207668961	1.7	4.0
Netherlands	2020-06-03	0.33	0.8450100158544757	1.58	3.0
Netherlands	2020-06-04	0.34	0.8720147686185382	1.6300000000000001	3.0
Netherlands	2020-06-05	0.36	0.916353285637115	1.71	3.0
Netherlands	2020-06-06	0.38	0.9717556931462696	1.81	3.0
Netherlands	2020-06-07	0.4	1.0259871160917597	1.9100000000000001	3.0
Netherlands	2020-06-08	0.42	1.071341200549078	2.0	3.0
Norway	2020-03-11				5.0
Norway	2020-03-12				5.0
Norway	2020-03-13				5.0
Norway	2020-03-14				5.0
Norway	2020-03-15	1.01	1.9806973007638948	3.25	5.0
Norway	2020-03-16	0.92	1.746391398284115	2.82	6.0
Norway	2020-03-17	0.8	1.522283225209892	2.45	6.0
Norway	2020-03-18	0.72	1.3703733485341945	2.21	6.0
Norway	2020-03-19	0.66	1.2650697410581477	2.04	6.0
Norway	2020-03-20	0.63	1.1955306557517906	1.93	6.0
Norway	2020-03-21	0.6	1.1512484534332066	1.86	6.0
Norway	2020-03-22	0.59	1.1237575495596346	1.81	6.0
Norway	2020-03-23	0.58	1.1070326142486657	1.78	6.0
Norway	2020-03-24	0.5700000000000001	1.097036127287149	1.77	6.0
Norway	2020-03-25	0.5700000000000001	1.0911566389523424	1.76	6.0
Norway	2020-03-26	0.5700000000000001	1.087749013422222	1.75	6.0
Norway	2020-03-27	0.51	1.0022770459921422	1.6400000000000001	6.0
Norway	2020-03-28	0.45	0.9191113129389208	1.54	5.0
Norway	2020-03-29	0.45	0.9291062859528803	1.55	5.0
Norway	2020-03-30	0.47000000000000003	0.9540992450158768	1.6	5.0
Norway	2020-03-31	0.42	0.8976327181738392	1.53	5.0
Norway	2020-04-01	0.37	0.835641012311815	1.46	4.0
Norway	2020-04-02	0.39	0.8685997617890979	1.52	4.0
Norway	2020-04-03	0.41000000000000003	0.9131624084591027	1.6	4.0
Norway	2020-04-04	0.43	0.9637391851086465	1.69	4.0
Norway	2020-04-05	0.38	0.898431772127871	1.62	4.0
Norway	2020-04-06	0.32	0.8172526036302379	1.52	3.0
Norway	2020-04-07	0.33	0.852745229088697	1.59	3.0
Norway	2020-04-08	0.27	0.7740436622337504	1.51	3.0
Norway	2020-04-09	0.21	0.6892335442782339	1.41	2.0
Norway	2020-04-10	0.23	0.7451295230043368	1.53	2.0
Norway	2020-04-11	0.26	0.8209293684469349	1.68	2.0
Norway	2020-04-12	0.29	0.9108769263449857	1.87	2.0
Norway	2020-04-13	0.21	0.800393770754114	1.75	2.0
Norway	2020-04-14	0.23	0.8655589157036544	1.9000000000000001	1.0
Norway	2020-04-15	0.25	0.9392903677443206	2.06	2.0
Norway	2020-04-16	0.15	0.7680328337836004	1.85	1.0
Norway	2020-04-17	0.16	0.8342642001068102	2.0100000000000002	1.0
Norway	2020-04-18	0.18	0.9203713733290675	2.22	1.0
Norway	2020-04-19	0.2	1.0292032281450039	2.48	1.0
Norway	2020-04-20	0.23	1.1441895355651774	2.7600000000000002	1.0
Norway	2020-04-21	0.25	1.2487935970475468	3.0100000000000002	1.0
Norway	2020-04-22	0.26	1.3329607256044251	3.21	1.0
Norway	2020-04-23	0.28	1.3942887188123771	3.36	1.0
Norway	2020-04-24	0.29	1.4356561918533375	3.46	1.0
Norway	2020-04-25	0.29	1.461988197738536	3.52	1.0
Norway	2020-04-26	0.29	1.4780494945999672	3.56	1.0
Norway	2020-04-27	0.3	1.4875442198358495	3.58	1.0
Norway	2020-04-28	0.3	1.4930280935378784	3.6	1.0
Norway	2020-04-29	0.3	1.4961399562392679	3.6	1.0
Norway	2020-04-30	0.3	1.4978815848868179	3.61	1.0
Norway	2020-05-01	0.3	1.498845550740609	3.61	1.0
Norway	2020-05-02	0.3	1.4993742061777549	3.61	1.0
Norway	2020-05-03	0.3	1.499661880482831	3.61	1.0
Norway	2020-05-04	0.3	1.4998173734127662	3.61	1.0
Norway	2020-05-05	0.3	1.4999009267374963	3.61	1.0
Norway	2020-05-06	0.3	1.499945590077235	3.61	1.0
Norway	2020-05-07	0.3	1.499969353665844	3.61	1.0
Norway	2020-05-08	0.3	1.499981944264966	3.61	1.0
Norway	2020-05-09	0.3	1.4999885897170404	3.61	1.0
Norway	2020-05-10	0.3	1.4999920850854653	3.61	1.0
Norway	2020-05-11	0.3	1.4999939177335297	3.61	1.0
Norway	2020-05-12	0.3	1.499994875797435	3.61	1.0
Norway	2020-05-13	0.3	1.4999953752999289	3.61	1.0
Norway	2020-05-14	0.3	1.4999956350740984	3.61	1.0
Norway	2020-05-15	0.3	1.499995769860906	3.61	1.0
Norway	2020-05-16	0.3	1.4999958396458508	3.61	1.0
Norway	2020-05-17	0.3	1.4999958757038232	3.61	1.0
Norway	2020-05-18	0.3	1.499995894299999	3.61	1.0
Norway	2020-05-19	0.3	1.4999959038737012	3.61	1.0
Norway	2020-05-20	0.3	1.4999959087942796	3.61	1.0
Norway	2020-05-21	0.3	1.4999959113193457	3.61	1.0
Norway	2020-05-22	0.3	1.4999959126132159	3.61	1.0
Norway	2020-05-23	0.3	1.499995913275295	3.61	1.0
Norway	2020-05-24	0.3	1.4999959136136478	3.61	1.0
Norway	2020-05-25	0.3	1.4999959137863172	3.61	1.0
Norway	2020-05-26	0.3	1.4999959138743375	3.61	1.0
Norway	2020-05-27	0.3	1.4999959139191978	3.61	1.0
Norway	2020-05-28	0.3	1.4999959139420005	3.61	1.0
Norway	2020-05-29	0.3	1.4999959139535828	3.61	1.0
Norway	2020-05-30	0.3	1.499995913959463	3.61	1.0
Norway	2020-05-31	0.3	1.499995913962443	3.61	1.0
Norway	2020-06-01	0.3	1.49999591396397	3.61	1.0
Norway	2020-06-02	0.3	1.4999959139647103	3.61	1.0
Norway	2020-06-03	0.3	1.4999959139650967	3.61	1.0
Norway	2020-06-04	0.3	1.4999959139653063	3.61	1.0
Norway	2020-06-05	0.3	1.4999959139653967	3.61	1.0
Norway	2020-06-06	0.53	1.9999727366998805	4.38	1.0
Norway	2020-06-07	0.79	2.479041326555526	5.08	2.0
Norway	2020-06-08	0.74	2.3229831537498122	4.76	2.0
Poland	2020-03-08				5.0
Poland	2020-03-09				6.0
Poland	2020-03-10				7.0
Poland	2020-03-11				8.0
Poland	2020-03-12	1.51	2.521815642255468	3.7800000000000002	8.0
Poland	2020-03-13	1.29	2.100873688269848	3.09	10.0
Poland	2020-03-14	1.12	1.796442719133456	2.62	10.0
Poland	2020-03-15	1.06	1.6731549524460159	2.41	11.0
Poland	2020-03-16	1.03	1.5980944731500004	2.27	12.0
Poland	2020-03-17	1.02	1.5481327612791629	2.17	13.0
Poland	2020-03-18	1.01	1.508267947903415	2.09	14.0
Poland	2020-03-19	1.0	1.472776884451862	2.0300000000000002	15.0
Poland	2020-03-20	0.99	1.4401420493952608	1.96	16.0
Poland	2020-03-21	0.9500000000000001	1.3710210444662523	1.86	17.0
Poland	2020-03-22	0.91	1.3109949893208148	1.77	17.0
Poland	2020-03-23	0.91	1.2972530510140876	1.74	18.0
Poland	2020-03-24	0.89	1.2597042650854282	1.68	19.0
Poland	2020-03-25	0.84	1.1984968272096752	1.6	19.0
Poland	2020-03-26	0.81	1.1461361240058532	1.53	19.0
Poland	2020-03-27	0.8	1.1336680934214138	1.51	19.0
Poland	2020-03-28	0.8300000000000001	1.1586447772863302	1.53	20.0
Poland	2020-03-29	0.8300000000000001	1.1602109308913793	1.53	21.0
Poland	2020-03-30	0.81	1.1331927432151632	1.5	21.0
Poland	2020-03-31	0.79	1.104711498799855	1.46	21.0
Poland	2020-04-01	0.79	1.104515332445352	1.45	21.0
Poland	2020-04-02	0.78	1.0842554317808528	1.43	22.0
Poland	2020-04-03	0.74	1.0431005552511723	1.3800000000000001	21.0
Poland	2020-04-04	0.78	1.0777562241772836	1.41	21.0
Poland	2020-04-05	0.79	1.092920445148401	1.43	23.0
Poland	2020-04-06	0.76	1.0601718215025286	1.3900000000000001	22.0
Poland	2020-04-07	0.75	1.047956105683444	1.3800000000000001	22.0
Poland	2020-04-08	0.73	1.0143903810403978	1.34	22.0
Poland	2020-04-09	0.68	0.9624208387498252	1.27	21.0
Poland	2020-04-10	0.66	0.9392957698866607	1.25	20.0
Poland	2020-04-11	0.67	0.9471330236684432	1.26	20.0
Poland	2020-04-12	0.66	0.9383047596392932	1.25	20.0
Poland	2020-04-13	0.63	0.9071054991905413	1.22	19.0
Poland	2020-04-14	0.62	0.8997473890314748	1.21	18.0
Poland	2020-04-15	0.66	0.9449634852409248	1.27	18.0
Poland	2020-04-16	0.65	0.9436507935770387	1.27	19.0
Poland	2020-04-17	0.63	0.912386032522442	1.24	17.0
Poland	2020-04-18	0.62	0.9031096784263669	1.23	17.0
Poland	2020-04-19	0.61	0.8955010266241644	1.23	16.0
Poland	2020-04-20	0.62	0.9186076502609286	1.26	16.0
Poland	2020-04-21	0.64	0.9444248180877622	1.29	16.0
Poland	2020-04-22	0.63	0.9397338841806786	1.29	16.0
Poland	2020-04-23	0.62	0.9298915371291647	1.28	15.0
Poland	2020-04-24	0.66	0.9784697139344017	1.35	15.0
Poland	2020-04-25	0.65	0.9664848772312189	1.34	16.0
Poland	2020-04-26	0.61	0.9184585381198098	1.28	14.0
Poland	2020-04-27	0.59	0.8993706955712686	1.26	14.0
Poland	2020-04-28	0.5700000000000001	0.8844462206544148	1.25	13.0
Poland	2020-04-29	0.56	0.8746193021671649	1.24	13.0
Poland	2020-04-30	0.55	0.8678047724930591	1.24	12.0
Poland	2020-05-01	0.5700000000000001	0.898250698705716	1.28	12.0
Poland	2020-05-02	0.56	0.8938930727265112	1.29	12.0
Poland	2020-05-03	0.58	0.9244788643275009	1.33	11.0
Poland	2020-05-04	0.6	0.953707824101841	1.37	12.0
Poland	2020-05-05	0.59	0.9391548256183241	1.36	11.0
Poland	2020-05-06	0.6	0.9599894095600751	1.3900000000000001	11.0
Poland	2020-05-07	0.58	0.9370342566217454	1.37	11.0
Poland	2020-05-08	0.59	0.9553965745452415	1.3900000000000001	10.0
Poland	2020-05-09	0.64	1.0194545360310994	1.48	11.0
Poland	2020-05-10	0.65	1.039266198333651	1.51	11.0
Poland	2020-05-11	0.66	1.0510084215108237	1.52	11.0
Poland	2020-05-12	0.66	1.0545415705021182	1.53	11.0
Poland	2020-05-13	0.6900000000000001	1.0997434799322963	1.58	11.0
Poland	2020-05-14	0.73	1.1425556461487472	1.6300000000000001	12.0
Poland	2020-05-15	0.72	1.1333908555107635	1.62	12.0
Poland	2020-05-16	0.71	1.1158500810877796	1.59	12.0
Poland	2020-05-17	0.7000000000000001	1.095603560301277	1.56	12.0
Poland	2020-05-18	0.72	1.1212559757151115	1.59	12.0
Poland	2020-05-19	0.71	1.1069293071245556	1.57	13.0
Poland	2020-05-20	0.67	1.0501982486251416	1.5	12.0
Poland	2020-05-21	0.6900000000000001	1.0782396757277712	1.53	12.0
Poland	2020-05-22	0.6900000000000001	1.070448078958208	1.52	13.0
Poland	2020-05-23	0.6900000000000001	1.0646526607751496	1.51	12.0
Poland	2020-05-24	0.71	1.0991250877679324	1.55	13.0
Poland	2020-05-25	0.71	1.0925410838971708	1.54	13.0
Poland	2020-05-26	0.7000000000000001	1.0828168337985418	1.53	13.0
Poland	2020-05-27	0.7000000000000001	1.0712688037840663	1.51	13.0
Poland	2020-05-28	0.6900000000000001	1.060960791531228	1.5	13.0
Poland	2020-05-29	0.68	1.0530900672349714	1.49	13.0
Poland	2020-05-30	0.68	1.0476089846632044	1.48	13.0
Poland	2020-05-31	0.68	1.044014070651635	1.47	13.0
Poland	2020-06-01	0.71	1.0803372172550663	1.52	13.0
Poland	2020-06-02	0.71	1.0782107185314287	1.51	14.0
Poland	2020-06-03	0.67	1.0341607013653193	1.46	13.0
Poland	2020-06-04	0.67	1.0266782701972264	1.45	13.0
Poland	2020-06-05	0.66	1.0234175387012932	1.44	13.0
Poland	2020-06-06	0.67	1.024677135909772	1.45	13.0
Poland	2020-06-07	0.67	1.0277454392817247	1.45	13.0
Poland	2020-06-08	0.67	1.0309029247395791	1.45	13.0
Portugal	2020-02-29				6.0
Portugal	2020-03-01				6.0
Portugal	2020-03-02				7.0
Portugal	2020-03-03				9.0
Portugal	2020-03-04	1.61	2.6115569879508023	3.84	9.0
Portugal	2020-03-05	1.5	2.3286473762367548	3.33	11.0
Portugal	2020-03-06	1.45	2.1756663653951933	3.04	13.0
Portugal	2020-03-07	1.36	1.9995062442427858	2.75	15.0
Portugal	2020-03-08	1.23	1.7970897120989848	2.45	16.0
Portugal	2020-03-09	1.17	1.6823554757609425	2.27	17.0
Portugal	2020-03-10	1.1	1.5587127744771334	2.08	19.0
Portugal	2020-03-11	1.04	1.4670947613630982	1.95	19.0
Portugal	2020-03-12	1.03	1.432199734495882	1.8900000000000001	21.0
Portugal	2020-03-13	1.0	1.3803868487993005	1.81	22.0
Portugal	2020-03-14	0.98	1.33889167915289	1.74	23.0
Portugal	2020-03-15	0.96	1.305004474072637	1.69	24.0
Portugal	2020-03-16	0.9400000000000001	1.278301930203609	1.6500000000000001	25.0
Portugal	2020-03-17	0.93	1.257534632416583	1.61	26.0
Portugal	2020-03-18	0.91	1.2190378595990459	1.56	27.0
Portugal	2020-03-19	0.89	1.1860930863794794	1.52	27.0
Portugal	2020-03-20	0.87	1.159757152694372	1.48	28.0
Portugal	2020-03-21	0.8200000000000001	1.1010711799326705	1.41	28.0
Portugal	2020-03-22	0.8	1.0702490913399532	1.37	27.0
Portugal	2020-03-23	0.8	1.067436098023179	1.36	28.0
Portugal	2020-03-24	0.8	1.072130373037029	1.37	28.0
Portugal	2020-03-25	0.81	1.0798232254408953	1.37	29.0
Portugal	2020-03-26	0.79	1.0507056066623448	1.34	29.0
Portugal	2020-03-27	0.76	1.0210829597548878	1.3	28.0
Portugal	2020-03-28	0.76	1.0122869461233501	1.29	28.0
Portugal	2020-03-29	0.74	0.9911149656197247	1.27	28.0
Portugal	2020-03-30	0.72	0.9740403546845133	1.25	27.0
Portugal	2020-03-31	0.73	0.9781594453853307	1.25	27.0
Portugal	2020-04-01	0.72	0.967687528687396	1.24	27.0
Portugal	2020-04-02	0.71	0.9583323246450411	1.23	26.0
Portugal	2020-04-03	0.7000000000000001	0.9497953535768858	1.22	26.0
Portugal	2020-04-04	0.68	0.9242091320352319	1.2	25.0
Portugal	2020-04-05	0.67	0.9186844587253035	1.19	24.0
Portugal	2020-04-06	0.65	0.8971266681301069	1.17	24.0
Portugal	2020-04-07	0.63	0.877408194356746	1.1500000000000001	22.0
Portugal	2020-04-08	0.65	0.8995637978663723	1.18	22.0
Portugal	2020-04-09	0.65	0.9051770712227991	1.19	22.0
Portugal	2020-04-10	0.61	0.8677904498310678	1.1500000000000001	21.0
Portugal	2020-04-11	0.5700000000000001	0.8262636552109202	1.11	19.0
Portugal	2020-04-12	0.59	0.8520253098208429	1.1400000000000001	18.0
Portugal	2020-04-13	0.6	0.8618789106151358	1.16	19.0
Portugal	2020-04-14	0.58	0.8487098081255651	1.1500000000000001	17.0
Portugal	2020-04-15	0.56	0.8313089031570216	1.1400000000000001	17.0
Portugal	2020-04-16	0.54	0.8114242077701705	1.12	15.0
Portugal	2020-04-17	0.54	0.818623993506059	1.1400000000000001	15.0
Portugal	2020-04-18	0.54	0.8286029329178448	1.16	14.0
Portugal	2020-04-19	0.5700000000000001	0.8691299318066931	1.21	14.0
Portugal	2020-04-20	0.5700000000000001	0.8786699422632799	1.23	14.0
Portugal	2020-04-21	0.5700000000000001	0.8821536321145965	1.24	13.0
Portugal	2020-04-22	0.59	0.9138499297084103	1.29	13.0
Portugal	2020-04-23	0.58	0.9093341600445823	1.29	13.0
Portugal	2020-04-24	0.5700000000000001	0.9003402788029082	1.29	12.0
Portugal	2020-04-25	0.59	0.9253972088964498	1.32	12.0
Portugal	2020-04-26	0.61	0.9517035680283358	1.36	12.0
Portugal	2020-04-27	0.62	0.976891626115299	1.4000000000000001	12.0
Portugal	2020-04-28	0.64	0.9977903062920827	1.43	12.0
Portugal	2020-04-29	0.65	1.0133578958005094	1.45	12.0
Portugal	2020-04-30	0.65	1.0240860806847072	1.46	12.0
Portugal	2020-05-01	0.66	1.0310704725328268	1.47	12.0
Portugal	2020-05-02	0.66	1.0354293501964271	1.48	12.0
Portugal	2020-05-03	0.66	1.038064021569945	1.48	12.0
Portugal	2020-05-04	0.66	1.0396176314256333	1.48	12.0
Portugal	2020-05-05	0.66	1.040516047096031	1.49	12.0
Portugal	2020-05-06	0.66	1.0410274540359	1.49	12.0
Portugal	2020-05-07	0.66	1.0413148064972668	1.49	12.0
Portugal	2020-05-08	0.7000000000000001	1.083133496160508	1.54	12.0
Portugal	2020-05-09	0.66	1.0408334411599318	1.49	13.0
Portugal	2020-05-10	0.59	0.9535639811690659	1.3800000000000001	11.0
Portugal	2020-05-11	0.59	0.9518986784526189	1.3800000000000001	11.0
Portugal	2020-05-12	0.5700000000000001	0.9195420898417185	1.34	11.0
Portugal	2020-05-13	0.54	0.8943474777100299	1.32	10.0
Portugal	2020-05-14	0.52	0.8729900321231618	1.3	10.0
Portugal	2020-05-15	0.5	0.8549466469013972	1.28	9.0
Portugal	2020-05-16	0.49	0.839568379447544	1.27	9.0
Portugal	2020-05-17	0.47000000000000003	0.8260065168847555	1.26	8.0
Portugal	2020-05-18	0.49	0.8642638750121459	1.32	8.0
Portugal	2020-05-19	0.48	0.8537420713236838	1.32	8.0
Portugal	2020-05-20	0.42	0.7824683960797848	1.24	7.0
Portugal	2020-05-21	0.35000000000000003	0.7021929432119065	1.1500000000000001	6.0
Portugal	2020-05-22	0.33	0.6806807409423997	1.1400000000000001	5.0
Portugal	2020-05-23	0.36	0.7327772328895826	1.23	5.0
Portugal	2020-05-24	0.34	0.7269748527735668	1.24	5.0
Portugal	2020-05-25	0.26	0.6349747665447805	1.1400000000000001	4.0
Portugal	2020-05-26	0.29	0.6924041376738914	1.25	3.0
Portugal	2020-05-27	0.38	0.8582363947559855	1.5	4.0
Portugal	2020-05-28	0.35000000000000003	0.8425780531742935	1.52	4.0
Portugal	2020-05-29	0.31	0.7974859477061486	1.49	3.0
Portugal	2020-05-30	0.41000000000000003	0.9709261580558375	1.75	3.0
Portugal	2020-05-31	0.44	1.0345876015871391	1.87	4.0
Portugal	2020-06-01	0.37	0.9513717881255869	1.77	3.0
Portugal	2020-06-02	0.38	0.9811989363703828	1.83	3.0
Portugal	2020-06-03	0.4	1.0120470416888874	1.8900000000000001	3.0
Portugal	2020-06-04	0.51	1.1976094064627139	2.16	3.0
Portugal	2020-06-05	0.62	1.3875092068708854	2.43	4.0
Portugal	2020-06-06	0.63	1.3932343595729804	2.44	4.0
Portugal	2020-06-07	0.61	1.3514449952082053	2.37	4.0
Portugal	2020-06-08	0.68	1.4337124354796897	2.45	4.0
Romania	2020-03-04				5.0
Romania	2020-03-05				6.0
Romania	2020-03-06				7.0
Romania	2020-03-07				8.0
Romania	2020-03-08	1.51	2.521815642255468	3.7800000000000002	8.0
Romania	2020-03-09	1.37	2.200915292473173	3.21	10.0
Romania	2020-03-10	1.24	1.9570690562623505	2.81	11.0
Romania	2020-03-11	1.11	1.7245510558017407	2.46	12.0
Romania	2020-03-12	1.05	1.6149444035589542	2.2800000000000002	12.0
Romania	2020-03-13	1.02	1.541906536990165	2.15	14.0
Romania	2020-03-14	0.96	1.4442978947113874	2.0100000000000002	14.0
Romania	2020-03-15	0.96	1.411565954747608	1.94	15.0
Romania	2020-03-16	0.9500000000000001	1.3897157981548234	1.8900000000000001	16.0
Romania	2020-03-17	0.92	1.3357966405090542	1.81	17.0
Romania	2020-03-18	0.92	1.3242617919390016	1.78	17.0
Romania	2020-03-19	0.93	1.3162365394490811	1.76	19.0
Romania	2020-03-20	0.88	1.2460345675995905	1.67	19.0
Romania	2020-03-21	0.86	1.212850003834224	1.62	19.0
Romania	2020-03-22	0.8200000000000001	1.1590791272569847	1.54	20.0
Romania	2020-03-23	0.79	1.1167628634745568	1.49	19.0
Romania	2020-03-24	0.81	1.1393781626707618	1.51	20.0
Romania	2020-03-25	0.8200000000000001	1.1418094855178749	1.51	21.0
Romania	2020-03-26	0.8	1.118770539211103	1.48	21.0
Romania	2020-03-27	0.78	1.0946449252893793	1.45	21.0
Romania	2020-03-28	0.79	1.0978144601941433	1.45	21.0
Romania	2020-03-29	0.77	1.0800821861899619	1.42	22.0
Romania	2020-03-30	0.74	1.0406438070859723	1.37	21.0
Romania	2020-03-31	0.75	1.0523274518411723	1.3900000000000001	21.0
Romania	2020-04-01	0.77	1.0687105153308776	1.4000000000000001	22.0
Romania	2020-04-02	0.79	1.086689857980578	1.42	22.0
Romania	2020-04-03	0.8	1.1018632925665308	1.44	23.0
Romania	2020-04-04	0.79	1.089382218620455	1.42	23.0
Romania	2020-04-05	0.78	1.0737446243331261	1.4000000000000001	23.0
Romania	2020-04-06	0.77	1.0584566408047085	1.3800000000000001	23.0
Romania	2020-04-07	0.76	1.0461209788218284	1.37	23.0
Romania	2020-04-08	0.75	1.037231290639374	1.35	23.0
Romania	2020-04-09	0.75	1.0312631697151615	1.35	23.0
Romania	2020-04-10	0.74	1.0274453943444508	1.34	23.0
Romania	2020-04-11	0.74	1.025087869248175	1.34	23.0
Romania	2020-04-12	0.72	1.0018908146106285	1.31	23.0
Romania	2020-04-13	0.72	1.0014416934123416	1.31	22.0
Romania	2020-04-14	0.74	1.0253798637366804	1.34	23.0
Romania	2020-04-15	0.75	1.0291074014742614	1.34	23.0
Romania	2020-04-16	0.75	1.0306874896778042	1.35	23.0
Romania	2020-04-17	0.73	1.0078703647977258	1.32	23.0
Romania	2020-04-18	0.71	0.9845332872047474	1.29	22.0
Romania	2020-04-19	0.6900000000000001	0.9637666464492771	1.27	22.0
Romania	2020-04-20	0.68	0.9473529577298591	1.25	21.0
Romania	2020-04-21	0.66	0.9351964927992854	1.24	21.0
Romania	2020-04-22	0.65	0.9264201647840391	1.23	20.0
Romania	2020-04-23	0.67	0.9430477737093861	1.25	20.0
Romania	2020-04-24	0.66	0.9383581373180216	1.25	20.0
Romania	2020-04-25	0.63	0.9085058717909105	1.22	19.0
Romania	2020-04-26	0.6	0.8769284992200528	1.19	18.0
Romania	2020-04-27	0.6	0.8719567938738653	1.18	17.0
Romania	2020-04-28	0.59	0.871796783416439	1.19	17.0
Romania	2020-04-29	0.5700000000000001	0.848074808746045	1.17	16.0
Romania	2020-04-30	0.52	0.7957605873357316	1.11	15.0
Romania	2020-05-01	0.52	0.7984260557421051	1.12	13.0
Romania	2020-05-02	0.55	0.8364172467290332	1.17	14.0
Romania	2020-05-03	0.52	0.8176267959017722	1.16	13.0
Romania	2020-05-04	0.52	0.8255628046492961	1.18	12.0
Romania	2020-05-05	0.55	0.8655327460335556	1.24	12.0
Romania	2020-05-06	0.55	0.8705410517870283	1.25	12.0
Romania	2020-05-07	0.54	0.87014390850475	1.26	11.0
Romania	2020-05-08	0.53	0.8645779204272976	1.26	11.0
Romania	2020-05-09	0.52	0.8564402683499847	1.26	10.0
Romania	2020-05-10	0.54	0.8897825620669302	1.31	10.0
Romania	2020-05-11	0.56	0.9257223725031154	1.36	10.0
Romania	2020-05-12	0.58	0.9602661844106968	1.41	10.0
Romania	2020-05-13	0.6	0.9890696453489016	1.45	10.0
Romania	2020-05-14	0.62	1.0106297744162622	1.49	10.0
Romania	2020-05-15	0.62	1.0255376781254408	1.51	10.0
Romania	2020-05-16	0.63	1.0352597701954442	1.52	10.0
Romania	2020-05-17	0.63	1.0413296911128587	1.53	10.0
Romania	2020-05-18	0.64	1.044996984626904	1.54	10.0
Romania	2020-05-19	0.64	1.0471575531570847	1.54	10.0
Romania	2020-05-20	0.64	1.0484055625967195	1.54	10.0
Romania	2020-05-21	0.68	1.0990730000572637	1.6	10.0
Romania	2020-05-22	0.68	1.0985671964374482	1.6	11.0
Romania	2020-05-23	0.71	1.1419710983546423	1.6500000000000001	10.0
Romania	2020-05-24	0.79	1.228484690531341	1.75	12.0
Romania	2020-05-25	0.77	1.2079003892652853	1.73	12.0
Romania	2020-05-26	0.75	1.1743758485498934	1.68	12.0
Romania	2020-05-27	0.76	1.1824404752388338	1.68	12.0
Romania	2020-05-28	0.78	1.1929752447745496	1.68	13.0
Romania	2020-05-29	0.76	1.1612962928164412	1.6400000000000001	13.0
Romania	2020-05-30	0.77	1.1714955805259062	1.6400000000000001	13.0
Romania	2020-05-31	0.78	1.1821926661961852	1.6500000000000001	14.0
Romania	2020-06-01	0.76	1.1525968219971174	1.61	14.0
Romania	2020-06-02	0.77	1.1612873740814282	1.61	14.0
Romania	2020-06-03	0.79	1.1705290376800646	1.62	15.0
Romania	2020-06-04	0.77	1.142651151880015	1.58	15.0
Romania	2020-06-05	0.75	1.1145399481218046	1.54	15.0
Romania	2020-06-06	0.76	1.1245723346933694	1.55	15.0
Romania	2020-06-07	0.75	1.1039273418743378	1.52	16.0
Romania	2020-06-08	0.7000000000000001	1.0515808517969227	1.45	15.0
Serbia	2020-03-15				4.0
Serbia	2020-03-16				5.0
Serbia	2020-03-17				4.0
Serbia	2020-03-18				5.0
Serbia	2020-03-19	0.76	1.6749816870657588	2.93	4.0
Serbia	2020-03-20	0.61	1.3615413963448217	2.38	4.0
Serbia	2020-03-21	0.64	1.3560176778772108	2.32	4.0
Serbia	2020-03-22	0.61	1.285415478296694	2.2	5.0
Serbia	2020-03-23	0.5	1.1151013085475852	1.95	4.0
Serbia	2020-03-24	0.48	1.0823235888314948	1.9000000000000001	4.0
Serbia	2020-03-25	0.48	1.069979590662765	1.87	4.0
Serbia	2020-03-26	0.56	1.193901959653785	2.04	4.0
Serbia	2020-03-27	0.65	1.3241428983885712	2.21	5.0
Serbia	2020-03-28	0.65	1.316413654135968	2.2	5.0
Serbia	2020-03-29	0.63	1.2790189635471136	2.14	5.0
Serbia	2020-03-30	0.6	1.2302124502026999	2.06	5.0
Serbia	2020-03-31	0.58	1.1875055225447104	1.99	5.0
Serbia	2020-04-01	0.5700000000000001	1.1559528023264114	1.93	5.0
Serbia	2020-04-02	0.56	1.134575059213536	1.9000000000000001	5.0
Serbia	2020-04-03	0.55	1.120823508822351	1.87	5.0
Serbia	2020-04-04	0.55	1.1122861637525432	1.86	5.0
Serbia	2020-04-05	0.54	1.107125977290833	1.85	5.0
Serbia	2020-04-06	0.47000000000000003	1.0037029948552545	1.71	5.0
Serbia	2020-04-07	0.4	0.903403200077889	1.58	4.0
Serbia	2020-04-08	0.41000000000000003	0.9150084847164917	1.6	4.0
Serbia	2020-04-09	0.42	0.9446566072788705	1.6500000000000001	4.0
Serbia	2020-04-10	0.44	0.9847555164954992	1.72	4.0
Serbia	2020-04-11	0.46	1.0243128362711067	1.79	4.0
Serbia	2020-04-12	0.47000000000000003	1.0571401243909635	1.85	4.0
Serbia	2020-04-13	0.48	1.0814770213051457	1.8900000000000001	4.0
Serbia	2020-04-14	0.49	1.098141871999666	1.92	4.0
Serbia	2020-04-15	0.42	0.9857017909792619	1.78	4.0
Serbia	2020-04-16	0.34	0.8694922007974077	1.62	3.0
Serbia	2020-04-17	0.35000000000000003	0.8876204089067811	1.6600000000000001	3.0
Serbia	2020-04-18	0.36	0.9264737057845934	1.73	3.0
Serbia	2020-04-19	0.38	0.9783316595205522	1.83	3.0
Serbia	2020-04-20	0.4	1.0301637984329493	1.92	3.0
Serbia	2020-04-21	0.33	0.9204899759729597	1.79	3.0
Serbia	2020-04-22	0.25	0.7926808608829599	1.62	2.0
Serbia	2020-04-23	0.26	0.827173671064114	1.69	2.0
Serbia	2020-04-24	0.28	0.8848757909577839	1.81	2.0
Serbia	2020-04-25	0.3	0.9595551500249977	1.97	2.0
Serbia	2020-04-26	0.33	1.035810428660453	2.12	2.0
Serbia	2020-04-27	0.35000000000000003	1.102171957619104	2.2600000000000002	2.0
Serbia	2020-04-28	0.24	0.9227761245714655	2.02	2.0
Serbia	2020-04-29	0.14	0.7166897279696112	1.73	1.0
Serbia	2020-04-30	0.15	0.7561355826278462	1.82	1.0
Serbia	2020-05-01	0.16	0.8325675918546936	2.0100000000000002	1.0
Serbia	2020-05-02	0.18	0.9426196336077541	2.27	1.0
Serbia	2020-05-03	0.21	1.0673413087754409	2.57	1.0
Serbia	2020-05-04	0.23	1.1871418914570604	2.86	1.0
Serbia	2020-05-05	0.26	1.2878760718973061	3.1	1.0
Serbia	2020-05-06	0.27	1.3637946973549289	3.2800000000000002	1.0
Serbia	2020-05-07	0.28	1.4162549034400431	3.41	1.0
Serbia	2020-05-08	0.29	1.4501956775330522	3.49	1.0
Serbia	2020-05-09	0.29	1.4711166398444937	3.54	1.0
Serbia	2020-05-10	0.3	1.4835661089970793	3.5700000000000003	1.0
Serbia	2020-05-11	0.3	1.4907860718933559	3.59	1.0
Serbia	2020-05-12	0.3	1.494893525870538	3.6	1.0
Serbia	2020-05-13	0.3	1.497196045333461	3.61	1.0
Serbia	2020-05-14	0.3	1.4984717751475218	3.61	1.0
Serbia	2020-05-15	0.3	1.499171892489617	3.61	1.0
Serbia	2020-05-16	0.3	1.4995530548759535	3.61	1.0
Serbia	2020-05-17	0.3	1.4997591531409318	3.61	1.0
Serbia	2020-05-18	0.3	1.499869929269524	3.61	1.0
Serbia	2020-05-19	0.3	1.4999291574567866	3.61	1.0
Serbia	2020-05-20	0.3	1.4999606760916184	3.61	1.0
Serbia	2020-05-21	0.3	1.499977378064348	3.61	1.0
Serbia	2020-05-22	0.3	1.499986194696334	3.61	1.0
Serbia	2020-05-23	0.3	1.4999908325894218	3.61	1.0
Serbia	2020-05-24	0.3	1.4999932645167227	3.61	1.0
Serbia	2020-05-25	0.3	1.4999945359831979	3.61	1.0
Serbia	2020-05-26	0.3	1.4999951989365174	3.61	1.0
Serbia	2020-05-27	0.3	1.4999955437408052	3.61	1.0
Serbia	2020-05-28	0.3	1.4999957226581513	3.61	1.0
Serbia	2020-05-29	0.3	1.4999958152968633	3.61	1.0
Serbia	2020-05-30	0.3	1.4999958631660333	3.61	1.0
Serbia	2020-05-31	0.3	1.4999958878548023	3.61	1.0
Serbia	2020-06-01	0.3	1.4999959005656647	3.61	1.0
Serbia	2020-06-02	0.3	1.4999959070989115	3.61	1.0
Serbia	2020-06-03	0.3	1.4999959104516865	3.61	1.0
Serbia	2020-06-04	0.3	1.4999959121697528	3.61	1.0
Serbia	2020-06-05	0.3	1.4999959130489275	3.61	1.0
Serbia	2020-06-06	0.53	1.9999727360770283	4.38	1.0
Serbia	2020-06-07	0.79	2.4790413261658544	5.08	2.0
Serbia	2020-06-08	1.01	2.787456022782373	5.42	2.0
Spain	2020-02-07				7.0
Spain	2020-02-08				9.0
Spain	2020-02-09				11.0
Spain	2020-02-10				13.0
Spain	2020-02-11	2.19	3.1348344463801396	4.24	16.0
Spain	2020-02-12	1.94	2.691586374122521	3.5500000000000003	19.0
Spain	2020-02-13	1.9000000000000001	2.551253887758232	3.2800000000000002	23.0
Spain	2020-02-14	1.95	2.532806142267291	3.18	29.0
Spain	2020-02-15	1.96	2.482625280879756	3.06	36.0
Spain	2020-02-16	1.92	2.389369059296866	2.89	43.0
Spain	2020-02-17	1.9100000000000001	2.3306596918108795	2.7800000000000002	51.0
Spain	2020-02-18	1.93	2.3105324468161648	2.71	62.0
Spain	2020-02-19	1.92	2.2635936038881925	2.62	75.0
Spain	2020-02-20	1.8900000000000001	2.2031332533672194	2.52	88.0
Spain	2020-02-21	1.87	2.151513403886714	2.44	104.0
Spain	2020-02-22	1.86	2.113691981415676	2.37	122.0
Spain	2020-02-23	1.84	2.0751931061150097	2.31	144.0
Spain	2020-02-24	1.8	2.0155753418319655	2.23	167.0
Spain	2020-02-25	1.78	1.9709595827893998	2.17	191.0
Spain	2020-02-26	1.75	1.9290763226023682	2.11	222.0
Spain	2020-02-27	1.71	1.8713991521657478	2.0300000000000002	252.0
Spain	2020-02-28	1.6600000000000001	1.8160809004949494	1.96	284.0
Spain	2020-02-29	1.6300000000000001	1.7703476983241249	1.9100000000000001	319.0
Spain	2020-03-01	1.6	1.733235542655795	1.86	358.0
Spain	2020-03-02	1.56	1.6861500399741793	1.8	400.0
Spain	2020-03-03	1.52	1.6342521135320722	1.74	438.0
Spain	2020-03-04	1.47	1.5797521338467073	1.68	480.0
Spain	2020-03-05	1.43	1.5267380747561543	1.62	517.0
Spain	2020-03-06	1.3900000000000001	1.4803236866698422	1.57	558.0
Spain	2020-03-07	1.34	1.4303877587721925	1.51	596.0
Spain	2020-03-08	1.3	1.3865974193381072	1.46	629.0
Spain	2020-03-09	1.26	1.3353085863995906	1.41	666.0
Spain	2020-03-10	1.21	1.283082103989292	1.35	684.0
Spain	2020-03-11	1.16	1.2362274613133863	1.3	710.0
Spain	2020-03-12	1.11	1.1848826668550756	1.25	722.0
Spain	2020-03-13	1.07	1.1420034053760608	1.2	729.0
Spain	2020-03-14	1.03	1.0988666862276513	1.16	737.0
Spain	2020-03-15	0.99	1.0567536734789313	1.11	729.0
Spain	2020-03-16	0.96	1.022279445912078	1.08	724.0
Spain	2020-03-17	0.93	0.9897386493714622	1.04	713.0
Spain	2020-03-18	0.9	0.9559670596487584	1.01	698.0
Spain	2020-03-19	0.87	0.9317298668262752	0.98	674.0
Spain	2020-03-20	0.85	0.9101047357172273	0.96	663.0
Spain	2020-03-21	0.8300000000000001	0.8877609619864882	0.9400000000000001	634.0
Spain	2020-03-22	0.81	0.8719965751934551	0.92	615.0
Spain	2020-03-23	0.8	0.8542747013647087	0.9	590.0
Spain	2020-03-24	0.79	0.8471583541093546	0.9	564.0
Spain	2020-03-25	0.79	0.8445438704572391	0.9	550.0
Spain	2020-03-26	0.77	0.8342594936258394	0.89	527.0
Spain	2020-03-27	0.77	0.8301730184730602	0.88	502.0
Spain	2020-03-28	0.77	0.8294714227167439	0.88	487.0
Spain	2020-03-29	0.76	0.8251263286139148	0.88	466.0
Spain	2020-03-30	0.76	0.8245314496941272	0.88	447.0
Spain	2020-03-31	0.77	0.8309521563285072	0.89	431.0
Spain	2020-04-01	0.77	0.8328069203891801	0.89	420.0
Spain	2020-04-02	0.76	0.8277013585881865	0.89	400.0
Spain	2020-04-03	0.76	0.8235948814252001	0.88	384.0
Spain	2020-04-04	0.76	0.8249950508431871	0.89	367.0
Spain	2020-04-05	0.76	0.8342604834524205	0.9	357.0
Spain	2020-04-06	0.77	0.8394618867168547	0.9	347.0
Spain	2020-04-07	0.76	0.8351114056467785	0.9	334.0
Spain	2020-04-08	0.76	0.8306190075721968	0.9	318.0
Spain	2020-04-09	0.76	0.8313518001368683	0.9	307.0
Spain	2020-04-10	0.75	0.8302082684404469	0.9	296.0
Spain	2020-04-11	0.75	0.8252412326890233	0.9	284.0
Spain	2020-04-12	0.74	0.8188923607501548	0.89	271.0
Spain	2020-04-13	0.74	0.8178113565714553	0.89	259.0
Spain	2020-04-14	0.73	0.8079880475505671	0.88	250.0
Spain	2020-04-15	0.72	0.7985383790374041	0.87	233.0
Spain	2020-04-16	0.71	0.7971460338292901	0.87	225.0
Spain	2020-04-17	0.71	0.7900279935316727	0.87	213.0
Spain	2020-04-18	0.71	0.7916503211159123	0.87	202.0
Spain	2020-04-19	0.71	0.794657304408134	0.88	195.0
Spain	2020-04-20	0.71	0.8008317392631744	0.88	185.0
Spain	2020-04-21	0.72	0.8099278499157778	0.9	180.0
Spain	2020-04-22	0.72	0.8098211514675101	0.9	172.0
Spain	2020-04-23	0.72	0.8115298452704316	0.9	164.0
Spain	2020-04-24	0.72	0.8213675578655724	0.91	158.0
Spain	2020-04-25	0.72	0.8245438284589085	0.92	154.0
Spain	2020-04-26	0.72	0.8253901825465527	0.92	146.0
Spain	2020-04-27	0.73	0.8297086626261533	0.93	142.0
Spain	2020-04-28	0.72	0.823126762796561	0.92	136.0
Spain	2020-04-29	0.72	0.830352268948996	0.93	129.0
Spain	2020-04-30	0.72	0.8337000909413864	0.9400000000000001	128.0
Spain	2020-05-01	0.72	0.8287613502747662	0.9400000000000001	120.0
Spain	2020-05-02	0.71	0.8250936470745953	0.9400000000000001	117.0
Spain	2020-05-03	0.6900000000000001	0.8087009131779509	0.92	110.0
Spain	2020-05-04	0.68	0.7906038044234189	0.9	104.0
Spain	2020-05-05	0.66	0.7758592276720607	0.89	97.0
Spain	2020-05-06	0.64	0.7528421845129386	0.87	92.0
Spain	2020-05-07	0.61	0.7245124174487223	0.84	83.0
Spain	2020-05-08	0.59	0.7042495289145877	0.8200000000000001	77.0
Spain	2020-05-09	0.55	0.6684097792979833	0.79	70.0
Spain	2020-05-10	0.51	0.6237956730063249	0.74	61.0
Spain	2020-05-11	0.45	0.5682304852354665	0.6900000000000001	53.0
Spain	2020-05-12	0.39	0.5053480433663293	0.62	43.0
Spain	2020-05-13	0.33	0.4465067423991669	0.56	35.0
Spain	2020-05-14	0.29	0.40773056775042965	0.53	27.0
Spain	2020-05-15	0.28	0.40470793023001017	0.53	23.0
Spain	2020-05-16	0.29	0.42010138451373386	0.56	20.0
Spain	2020-05-17	0.32	0.47175734141070913	0.64	18.0
Spain	2020-05-18	0.4	0.5741405258139671	0.77	18.0
Spain	2020-05-19	0.51	0.7262251108814942	0.96	19.0
Spain	2020-05-20	0.67	0.9306833503236808	1.22	21.0
Spain	2020-05-21	0.87	1.1753072089818628	1.51	24.0
Spain	2020-05-22	1.09	1.4306620384516646	1.81	28.0
Spain	2020-05-23	1.25	1.6137373955981904	2.0100000000000002	33.0
Spain	2020-05-24	1.34	1.7054708631005104	2.1	37.0
Spain	2020-05-25	1.44	1.797805239570585	2.18	42.0
Spain	2020-05-26	1.5	1.842593044997517	2.21	50.0
Spain	2020-05-27	1.49	1.8052780785195353	2.14	56.0
Spain	2020-05-28	1.42	1.7131364703979455	2.02	62.0
Spain	2020-05-29	1.3800000000000001	1.6547657092137524	1.94	66.0
Spain	2020-05-30	1.37	1.6212773590857188	1.8800000000000001	75.0
Spain	2020-05-31	1.29	1.5243601258447552	1.77	81.0
Spain	2020-06-01	1.22	1.4314628579641469	1.6500000000000001	83.0
Spain	2020-06-02	1.1500000000000001	1.3486932597843846	1.55	88.0
Spain	2020-06-03	1.07	1.2518818346367913	1.44	89.0
Spain	2020-06-04	0.99	1.1652957627457403	1.34	89.0
Spain	2020-06-05	0.9	1.0637062243776048	1.23	88.0
Spain	2020-06-06	0.8	0.9487262177757075	1.1	82.0
Spain	2020-06-07	0.71	0.8496669469058866	0.99	75.0
Spain	2020-06-08	0.61	0.7401338227963341	0.88	68.0
Sweden	2020-02-26				5.0
Sweden	2020-02-27				6.0
Sweden	2020-02-28				7.0
Sweden	2020-02-29				8.0
Sweden	2020-03-01	1.81	2.9070237579077114	4.24	10.0
Sweden	2020-03-02	1.56	2.4310161973827307	3.47	11.0
Sweden	2020-03-03	1.48	2.2204807359440206	3.1	13.0
Sweden	2020-03-04	1.42	2.0736847482968668	2.84	15.0
Sweden	2020-03-05	1.41	2.006615168315566	2.69	17.0
Sweden	2020-03-06	1.43	1.9809116579615262	2.61	20.0
Sweden	2020-03-07	1.3900000000000001	1.8959121438282498	2.46	23.0
Sweden	2020-03-08	1.34	1.8028829091950997	2.31	25.0
Sweden	2020-03-09	1.34	1.7703098398523762	2.24	28.0
Sweden	2020-03-10	1.36	1.758428892130442	2.2	32.0
Sweden	2020-03-11	1.32	1.6888967288079988	2.09	36.0
Sweden	2020-03-12	1.27	1.6162096877058603	1.99	38.0
Sweden	2020-03-13	1.25	1.565636333680904	1.9100000000000001	42.0
Sweden	2020-03-14	1.25	1.5532173219390204	1.8800000000000001	45.0
Sweden	2020-03-15	1.22	1.510523637840509	1.81	51.0
Sweden	2020-03-16	1.17	1.4417536446354444	1.72	52.0
Sweden	2020-03-17	1.16	1.4161864356724023	1.68	56.0
Sweden	2020-03-18	1.1400000000000001	1.3845643356836792	1.6400000000000001	60.0
Sweden	2020-03-19	1.1300000000000001	1.3580778467056804	1.6	63.0
Sweden	2020-03-20	1.11	1.3345699505242075	1.57	67.0
Sweden	2020-03-21	1.07	1.2864299516058857	1.51	70.0
Sweden	2020-03-22	1.04	1.2443635495434617	1.45	71.0
Sweden	2020-03-23	1.01	1.2104036305784245	1.41	74.0
Sweden	2020-03-24	1.0	1.185179414534546	1.3800000000000001	75.0
Sweden	2020-03-25	1.0	1.182006657395875	1.37	78.0
Sweden	2020-03-26	0.99	1.1685582073199214	1.35	81.0
Sweden	2020-03-27	0.97	1.1502721775582634	1.33	82.0
Sweden	2020-03-28	0.9500000000000001	1.120553943185871	1.3	84.0
Sweden	2020-03-29	0.93	1.0947808303039042	1.27	83.0
Sweden	2020-03-30	0.91	1.0808154429263648	1.25	85.0
Sweden	2020-03-31	0.92	1.084619760380157	1.25	85.0
Sweden	2020-04-01	0.92	1.0794362565024882	1.24	89.0
Sweden	2020-04-02	0.89	1.0510870487421722	1.21	87.0
Sweden	2020-04-03	0.88	1.0417894967035748	1.2	87.0
Sweden	2020-04-04	0.87	1.029919044393389	1.19	88.0
Sweden	2020-04-05	0.85	1.004139239562747	1.16	87.0
Sweden	2020-04-06	0.8200000000000001	0.9756415864170318	1.1300000000000001	85.0
Sweden	2020-04-07	0.81	0.9570159027311848	1.11	83.0
Sweden	2020-04-08	0.79	0.9376631235552263	1.09	82.0
Sweden	2020-04-09	0.78	0.9285042675149083	1.08	79.0
Sweden	2020-04-10	0.78	0.934729252949604	1.09	79.0
Sweden	2020-04-11	0.76	0.9134244968604465	1.06	78.0
Sweden	2020-04-12	0.75	0.8979501323851263	1.05	73.0
Sweden	2020-04-13	0.75	0.8959571787489657	1.05	73.0
Sweden	2020-04-14	0.74	0.8901741347802666	1.04	70.0
Sweden	2020-04-15	0.76	0.9116219995888057	1.07	69.0
Sweden	2020-04-16	0.78	0.9342941509202672	1.1	70.0
Sweden	2020-04-17	0.78	0.9349317553399712	1.1	69.0
Sweden	2020-04-18	0.77	0.9311474844658195	1.1	67.0
Sweden	2020-04-19	0.77	0.9317137211965888	1.1	66.0
Sweden	2020-04-20	0.78	0.946352987057882	1.11	65.0
Sweden	2020-04-21	0.79	0.9541173702379958	1.12	66.0
Sweden	2020-04-22	0.77	0.9382798714395966	1.11	64.0
Sweden	2020-04-23	0.76	0.9276464889997929	1.1	62.0
Sweden	2020-04-24	0.77	0.940170889172653	1.11	61.0
Sweden	2020-04-25	0.77	0.9395215319847386	1.11	62.0
Sweden	2020-04-26	0.77	0.9386391165458654	1.11	59.0
Sweden	2020-04-27	0.77	0.9367966846281107	1.11	60.0
Sweden	2020-04-28	0.74	0.910394017491417	1.09	57.0
Sweden	2020-04-29	0.73	0.9000174623661291	1.08	55.0
Sweden	2020-04-30	0.73	0.9002889629540859	1.08	54.0
Sweden	2020-05-01	0.74	0.9118981850696486	1.09	53.0
Sweden	2020-05-02	0.75	0.924753475875546	1.11	53.0
Sweden	2020-05-03	0.73	0.9097256227328622	1.09	52.0
Sweden	2020-05-04	0.72	0.9006645906770903	1.09	49.0
Sweden	2020-05-05	0.73	0.9097579353052767	1.1	49.0
Sweden	2020-05-06	0.75	0.93959080841007	1.1300000000000001	48.0
Sweden	2020-05-07	0.76	0.9506735922914719	1.1500000000000001	50.0
Sweden	2020-05-08	0.77	0.9580356487735273	1.16	47.0
Sweden	2020-05-09	0.78	0.9714130240033472	1.17	49.0
Sweden	2020-05-10	0.75	0.9419622980754618	1.1400000000000001	47.0
Sweden	2020-05-11	0.74	0.9307298292470988	1.1300000000000001	45.0
Sweden	2020-05-12	0.75	0.9419167839336058	1.1400000000000001	45.0
Sweden	2020-05-13	0.73	0.9248968385910551	1.1300000000000001	45.0
Sweden	2020-05-14	0.72	0.9185039012556828	1.12	42.0
Sweden	2020-05-15	0.71	0.9018697616844562	1.11	43.0
Sweden	2020-05-16	0.67	0.8640812048704273	1.07	39.0
Sweden	2020-05-17	0.68	0.8725499385781973	1.08	38.0
Sweden	2020-05-18	0.6900000000000001	0.8858541845106463	1.1	38.0
Sweden	2020-05-19	0.68	0.8775114611543013	1.09	37.0
Sweden	2020-05-20	0.67	0.8667343756990442	1.08	35.0
Sweden	2020-05-21	0.6900000000000001	0.8924255725818657	1.11	34.0
Sweden	2020-05-22	0.7000000000000001	0.9067498102358513	1.1300000000000001	35.0
Sweden	2020-05-23	0.6900000000000001	0.9059572585716816	1.1400000000000001	33.0
Sweden	2020-05-24	0.7000000000000001	0.9150857315784735	1.1500000000000001	33.0
Sweden	2020-05-25	0.7000000000000001	0.9223551284382809	1.16	32.0
Sweden	2020-05-26	0.72	0.9428023816593981	1.19	32.0
Sweden	2020-05-27	0.73	0.962057246246782	1.21	32.0
Sweden	2020-05-28	0.72	0.9484801890163044	1.2	32.0
Sweden	2020-05-29	0.72	0.9460430711965093	1.2	30.0
Sweden	2020-05-30	0.72	0.9583823174183685	1.21	31.0
Sweden	2020-05-31	0.71	0.9404755113237415	1.19	30.0
Sweden	2020-06-01	0.7000000000000001	0.9374744734943149	1.19	29.0
Sweden	2020-06-02	0.71	0.9513084867846361	1.21	29.0
Sweden	2020-06-03	0.73	0.9666650613788904	1.23	29.0
Sweden	2020-06-04	0.71	0.9479813560507995	1.21	29.0
Sweden	2020-06-05	0.7000000000000001	0.9431482857482923	1.21	27.0
Sweden	2020-06-06	0.71	0.9555329732853626	1.22	28.0
Sweden	2020-06-07	0.6900000000000001	0.9350387922854927	1.2	27.0
Sweden	2020-06-08	0.7000000000000001	0.9488524972316652	1.22	26.0
Switzerland	2020-02-22				5.0
Switzerland	2020-02-23				6.0
Switzerland	2020-02-24				8.0
Switzerland	2020-02-25				9.0
Switzerland	2020-02-26	1.81	2.8687807256502458	4.15	10.0
Switzerland	2020-02-27	1.61	2.4533532147321924	3.46	12.0
Switzerland	2020-02-28	1.5	2.2209454095358616	3.0700000000000003	14.0
Switzerland	2020-02-29	1.42	2.057823141285136	2.79	16.0
Switzerland	2020-03-01	1.36	1.9249475577946475	2.57	18.0
Switzerland	2020-03-02	1.34	1.8545451861383677	2.44	20.0
Switzerland	2020-03-03	1.35	1.8258542770290305	2.37	23.0
Switzerland	2020-03-04	1.31	1.7567148191702302	2.25	26.0
Switzerland	2020-03-05	1.25	1.65650115436576	2.11	28.0
Switzerland	2020-03-06	1.21	1.5905480896084734	2.0	30.0
Switzerland	2020-03-07	1.18	1.5350223407166153	1.92	33.0
Switzerland	2020-03-08	1.16	1.489358080123997	1.85	35.0
Switzerland	2020-03-09	1.1400000000000001	1.450441670089787	1.79	38.0
Switzerland	2020-03-10	1.1	1.3996126501316546	1.72	40.0
Switzerland	2020-03-11	1.08	1.3557344613552533	1.6600000000000001	42.0
Switzerland	2020-03-12	1.07	1.3340668318028328	1.62	44.0
Switzerland	2020-03-13	1.06	1.3179075291128737	1.59	47.0
Switzerland	2020-03-14	1.03	1.279062262918955	1.54	49.0
Switzerland	2020-03-15	1.01	1.2443034514102804	1.5	50.0
Switzerland	2020-03-16	0.96	1.1923518166773757	1.43	52.0
Switzerland	2020-03-17	0.91	1.1277805750767897	1.36	51.0
Switzerland	2020-03-18	0.88	1.0860107049784544	1.31	51.0
Switzerland	2020-03-19	0.85	1.056684543284899	1.27	51.0
Switzerland	2020-03-20	0.8300000000000001	1.0277484534235892	1.24	51.0
Switzerland	2020-03-21	0.81	1.0064526434467604	1.21	50.0
Switzerland	2020-03-22	0.8	0.9910610115208848	1.19	50.0
Switzerland	2020-03-23	0.75	0.9408032976913914	1.1400000000000001	49.0
[truncated: 194 more rows]
